# Supplementary material for: A non-catalytic herpesviral protein reconfigures ERK-RSK signaling by targeting kinase docking systems in the host
Source: Nat Commun. 2022 Jan 25;13:472. doi: 10.1038/s41467-022-28109-x (PMC8789800; doi:10.1038/s41467-022-28109-x)
Supplement: Supplementary file 4 — Supplementary Data 1 [file 41467_2022_28109_MOESM4_ESM.zip]

Archive with 4 entries (4 files):
- model_invitro_incell.xml
- model_SPR.xml
- model_with_substrates.xml
- README.txt
