# Supplementary material for: A non-catalytic herpesviral protein reconfigures ERK-RSK signaling by targeting kinase docking systems in the host
Source: Nat Commun. 2022 Jan 25;13:472. doi: 10.1038/s41467-022-28109-x (PMC8789800; doi:10.1038/s41467-022-28109-x)
Supplement: Supplementary file 4 — Supplementary Data 1 [file 41467_2022_28109_MOESM4_ESM.zip › model_invitro_incell.xml]

<?xml version="1.0" encoding="UTF-8"?>
<sbml xmlns="http://www.sbml.org/sbml/level2/version4" level="2" version="4">
  <annotation>
    <SimBiology xmlns="http://www.mathworks.com">
      <Version Major="5" Minor="1" Point="0"/>
    </SimBiology>
  </annotation>
  <model id="model_invitro_incell" name="model_invitro_incell">
    <listOfCompartments>
      <compartment id="unnamed" name="unnamed" size="1"/>
    </listOfCompartments>
    <listOfSpecies>
      <species id="E" name="E" compartment="unnamed" initialAmount="0" boundaryCondition="true"/>
      <species id="R" name="R" compartment="unnamed" initialAmount="0" boundaryCondition="true"/>
      <species id="O" name="O" compartment="unnamed" initialAmount="0" boundaryCondition="true"/>
      <species id="ER" name="ER" compartment="unnamed" initialAmount="0"/>
      <species id="EO" name="EO" compartment="unnamed" initialAmount="0"/>
      <species id="OR" name="OR" compartment="unnamed" initialAmount="0"/>
      <species id="pR" name="pR" compartment="unnamed" initialAmount="0"/>
      <species id="EpR" name="EpR" compartment="unnamed" initialAmount="0"/>
      <species id="OpR" name="OpR" compartment="unnamed" initialAmount="0"/>
      <species id="pE" name="pE" compartment="unnamed" initialAmount="0"/>
      <species id="pEO" name="pEO" compartment="unnamed" initialAmount="0"/>
      <species id="pER" name="pER" compartment="unnamed" initialAmount="0"/>
      <species id="pEpR" name="pEpR" compartment="unnamed" initialAmount="0"/>
      <species id="EO_OR" name="EO_OR" compartment="unnamed" initialAmount="0"/>
      <species id="EO_ER" name="EO_ER" compartment="unnamed" initialAmount="0"/>
      <species id="ER_OR" name="ER_OR" compartment="unnamed" initialAmount="0"/>
      <species id="EO_OpR" name="EO_OpR" compartment="unnamed" initialAmount="0"/>
      <species id="EO_EpR" name="EO_EpR" compartment="unnamed" initialAmount="0"/>
      <species id="EpR_OpR" name="EpR_OpR" compartment="unnamed" initialAmount="0"/>
      <species id="pEO_OR" name="pEO_OR" compartment="unnamed" initialAmount="0"/>
      <species id="pEO_pER" name="pEO_pER" compartment="unnamed" initialAmount="0"/>
      <species id="pER_OR" name="pER_OR" compartment="unnamed" initialAmount="0"/>
      <species id="pEO_OpR" name="pEO_OpR" compartment="unnamed" initialAmount="0"/>
      <species id="pEO_pEpR" name="pEO_pEpR" compartment="unnamed" initialAmount="0"/>
      <species id="pEpR_OpR" name="pEpR_OpR" compartment="unnamed" initialAmount="0"/>
      <species id="EO_ER_OR" name="EO_ER_OR" compartment="unnamed" initialAmount="0"/>
      <species id="EO_EpR_OpR" name="EO_EpR_OpR" compartment="unnamed" initialAmount="0"/>
      <species id="pEO_pER_OR" name="pEO_pER_OR" compartment="unnamed" initialAmount="0"/>
      <species id="pEO_pEpR_OpR" name="pEO_pEpR_OpR" compartment="unnamed" initialAmount="0"/>
      <species id="pK" name="pK" compartment="unnamed" initialAmount="0.1" boundaryCondition="true"/>
      <species id="K" name="K" compartment="unnamed" initialAmount="0"/>
      <species id="EpK" name="EpK" compartment="unnamed" initialAmount="0"/>
      <species id="EK" name="EpK" compartment="unnamed" initialAmount="0"/>
      <species id="pEpK" name="pEpK" compartment="unnamed" initialAmount="0"/>
      <species id="pEK" name="pEpK" compartment="unnamed" initialAmount="0"/>
      <species id="pEP" name="pEP" compartment="unnamed" initialAmount="0"/>
      <species id="EP" name="EP" compartment="unnamed" initialAmount="0"/>
      <species id="P" name="P" compartment="unnamed" initialAmount="0" boundaryCondition="true"/>
      <species id="P2" name="P2" compartment="unnamed" initialAmount="0" boundaryCondition="true"/>
      <species id="pRP2" name="pRP2" compartment="unnamed" initialAmount="0"/>
      <species id="P2tot" name="P2tot" compartment="unnamed" initialAmount="1"/>
      <species id="Ptot" name="Ptot" compartment="unnamed" initialAmount="1"/>
      <species id="Ktot" name="Ktot" compartment="unnamed" initialAmount="1"/>
      <species id="Otot" name="Otot" compartment="unnamed" initialAmount="1"/>
      <species id="Rtot" name="Rtot" compartment="unnamed" initialAmount="2"/>
      <species id="Etot" name="Etot" compartment="unnamed" initialAmount="0.7"/>
      <species id="pRtot" name="pRtot" compartment="unnamed" initialAmount="0"/>
      <species id="pEtot" name="pEtot" compartment="unnamed" initialAmount="0"/>
      <species id="RP2" compartment="unnamed" initialAmount="0" constant="false"/>
      <species id="ERP2" compartment="unnamed" initialAmount="0" constant="false"/>
      <species id="pERP2" compartment="unnamed" initialAmount="0" constant="false"/>
      <species id="EO_ERP2" compartment="unnamed" initialAmount="0" constant="false"/>
      <species id="pEO_pERP2" compartment="unnamed" initialAmount="0" constant="false"/>
      <species id="EpRP2" compartment="unnamed" initialAmount="0" constant="false"/>
      <species id="pEpRP2" compartment="unnamed" initialAmount="0" constant="false"/>
      <species id="EO_EpRP2" compartment="unnamed" initialAmount="0" constant="false"/>
      <species id="pEO_pEpRP2" compartment="unnamed" initialAmount="0" constant="false"/>
      <species id="pEO_ER" compartment="unnamed" initialAmount="0" constant="false"/>
      <species id="EPO" compartment="unnamed" initialAmount="0" constant="false"/>
      <species id="pEPO" compartment="unnamed" initialAmount="0" constant="false"/>
      <species id="EPO_OR" compartment="unnamed" initialAmount="0" constant="false"/>
      <species id="pEPO_OR" compartment="unnamed" initialAmount="0" constant="false"/>
      <species id="EPO_OpR" compartment="unnamed" initialAmount="0" constant="false"/>
      <species id="pEPO_OpR" compartment="unnamed" initialAmount="0" constant="false"/>
      <species id="EpKO" compartment="unnamed" initialAmount="0" constant="false"/>
      <species id="pEpKO" compartment="unnamed" initialAmount="0" constant="false"/>
      <species id="EpKO_OR" compartment="unnamed" initialAmount="0" constant="false"/>
      <species id="pEpKO_OR" compartment="unnamed" initialAmount="0" constant="false"/>
      <species id="EpKO_OpR" compartment="unnamed" initialAmount="0" constant="false"/>
      <species id="pEpKO_OpR" compartment="unnamed" initialAmount="0" constant="false"/>
      <species id="EKO" compartment="unnamed" initialAmount="0" constant="false"/>
      <species id="pEKO" compartment="unnamed" initialAmount="0" constant="false"/>
      <species id="EKO_OR" compartment="unnamed" initialAmount="0" constant="false"/>
      <species id="pEKO_OR" compartment="unnamed" initialAmount="0" constant="false"/>
      <species id="EKO_OpR" compartment="unnamed" initialAmount="0" constant="false"/>
      <species id="pEKO_OpR" compartment="unnamed" initialAmount="0" constant="false"/>
      <species id="pE_FSUB" compartment="unnamed" initialAmount="0" constant="false"/>
      <species id="pR_VFSUB" compartment="unnamed" initialAmount="0" constant="false"/>
    </listOfSpecies>
    <listOfParameters>
      <parameter id="kon_ER" name="kon_ER" value="1"/>
      <parameter id="kon_ER_factor" name="kon_ER_factor" value="1"/>
      <parameter id="koff_ER" name="koff_ER" value="1" constant="false"/>
      <parameter id="koff_ER_d" name="koff_ER_d" value="1" constant="false"/>
      <parameter id="koff_EpR" name="koff_EpR" value="1" constant="false"/>
      <parameter id="koff_EpR_d" name="koff_EpR_d" value="1" constant="false"/>
      <parameter id="koff_OR" name="koff_OR" value="1" constant="false"/>
      <parameter id="koff_OR_d" name="koff_OR_d" value="1" constant="false"/>
      <parameter id="koff_OpR" name="koff_OpR" value="1" constant="false"/>
      <parameter id="koff_OpR_d" name="koff_OpR_d" value="1" constant="false"/>
      <parameter id="kon_OR" name="kon_OR" value="1"/>
      <parameter id="kon_OR_factor" name="kon_OR_factor" value="1"/>
      <parameter id="kon_EO" name="kon_EO" value="1"/>
      <parameter id="koff_EO" name="koff_EO" value="1" constant="false"/>
      <parameter id="koff_EO_d" name="koff_EO_d" value="1" constant="false"/>
      <parameter id="kon_EO_factor" name="kon_EO_factor" value="1"/>
      <parameter id="koff_pEO" name="koff_pEO" value="1" constant="false"/>
      <parameter id="koff_pEO_d" name="koff_pEO_d" value="1" constant="false"/>
      <parameter id="kon_EO_a" name="kon_EO_a" value="1" constant="false"/>
      <parameter id="kon_OR_a" name="kon_OR_a" value="1" constant="false"/>
      <parameter id="kon_ER_a" name="kon_ER_a" value="1" constant="false"/>
      <parameter id="KD_EO" name="KD_EO" value="1" constant="false"/>
      <parameter id="KD_ER" name="KD_ER" value="1"/>
      <parameter id="KD_EpR" name="KD_EpR" value="1" constant="false"/>
      <parameter id="KD_OR" name="KD_OR" value="1"/>
      <parameter id="KD_OpR" name="KD_OpR" value="1"/>
      <parameter id="KD_pEO" name="KD_pEO" value="1"/>
      <parameter id="KD_EK" name="KD_EK" value="1"/>
      <parameter id="KD_EP" name="KD_EP" value="1"/>
      <parameter id="KD_RP2" name="KD_RP2" value="1"/>
      <parameter id="pE_factor" name="pE_factor" value="100"/>
      <parameter id="kp_R" name="kp_R" value="1"/>
      <parameter id="kp_R_on" name="kp_R_on" value="1"/>
      <parameter id="kon_EK" name="kon_EK" value="1"/>
      <parameter id="koff_EK" name="koff_EK" value="1" constant="false"/>
      <parameter id="kp_E" name="kp_E" value="1"/>
      <parameter id="kp_E_on" name="kp_E_on" value="1"/>
      <parameter id="kon_EP" name="kon_EP" value="1"/>
      <parameter id="koff_EP" name="koff_EP" value="1" constant="false"/>
      <parameter id="kdp_E" name="kdp_E" value="1"/>
      <parameter id="kdp_E_on" name="kdp_E_on" value="1"/>
      <parameter id="kon_RP2" name="kon_RP2" value="1"/>
      <parameter id="koff_RP2" name="koff_RP2" value="1" constant="false"/>
      <parameter id="kdp_R" name="kdp_R" value="1"/>
      <parameter id="kp_K_bg" name="kp_K_bg" value="1"/>
      <parameter id="kp_K_egf" name="kp_K_egf" value="1"/>
      <parameter id="kp_K_on" name="kp_K_on" value="1"/>
      <parameter id="kdp_K" name="kdp_K" value="1"/>
      <parameter id="a" name="a" value="1"/>
      <parameter id="d" name="d" value="1"/>
      <parameter id="Rtot_factor" name="Rtot_factor" value="1"/>
      <parameter id="Otot_factor" name="Otot_factor" value="1"/>
      <parameter id="KD_EpR_factor" name="KD_EpR_factor" value="5"/>
    </listOfParameters>
    <listOfRules>
      <assignmentRule variable="KD_EO">
        <math xmlns="http://www.w3.org/1998/Math/MathML">
          <apply>
            <times/>
            <ci> KD_pEO </ci>
            <ci> pE_factor </ci>
          </apply>
        </math>
      </assignmentRule>
      <assignmentRule variable="koff_EO">
        <math xmlns="http://www.w3.org/1998/Math/MathML">
          <apply>
            <times/>
            <ci> KD_EO </ci>
            <ci> kon_EO </ci>
          </apply>
        </math>
      </assignmentRule>
      <assignmentRule variable="koff_EO_d">
        <math xmlns="http://www.w3.org/1998/Math/MathML">
          <apply>
            <times/>
            <ci> KD_EO </ci>
            <ci> kon_EO </ci>
            <ci> d </ci>
          </apply>
        </math>
      </assignmentRule>
      <assignmentRule variable="KD_EpR">
        <math xmlns="http://www.w3.org/1998/Math/MathML">
          <apply>
            <times/>
            <ci> KD_ER </ci>
            <ci> KD_EpR_factor </ci>
          </apply>
        </math>
      </assignmentRule>
      <assignmentRule variable="koff_ER">
        <math xmlns="http://www.w3.org/1998/Math/MathML">
          <apply>
            <times/>
            <ci> KD_ER </ci>
            <ci> kon_ER </ci>
          </apply>
        </math>
      </assignmentRule>
      <assignmentRule variable="koff_ER_d">
        <math xmlns="http://www.w3.org/1998/Math/MathML">
          <apply>
            <times/>
            <ci> KD_ER </ci>
            <ci> kon_ER </ci>
            <ci> d </ci>
          </apply>
        </math>
      </assignmentRule>
      <assignmentRule variable="koff_EpR">
        <math xmlns="http://www.w3.org/1998/Math/MathML">
          <apply>
            <times/>
            <ci> KD_EpR </ci>
            <ci> kon_ER </ci>
          </apply>
        </math>
      </assignmentRule>
      <assignmentRule variable="koff_EpR_d">
        <math xmlns="http://www.w3.org/1998/Math/MathML">
          <apply>
            <times/>
            <ci> KD_EpR </ci>
            <ci> kon_ER </ci>
            <ci> d </ci>
          </apply>
        </math>
      </assignmentRule>
      <assignmentRule variable="koff_OR">
        <math xmlns="http://www.w3.org/1998/Math/MathML">
          <apply>
            <times/>
            <ci> KD_OR </ci>
            <ci> kon_OR </ci>
          </apply>
        </math>
      </assignmentRule>
      <assignmentRule variable="koff_OR_d">
        <math xmlns="http://www.w3.org/1998/Math/MathML">
          <apply>
            <times/>
            <ci> KD_OR </ci>
            <ci> kon_OR </ci>
            <ci> d </ci>
          </apply>
        </math>
      </assignmentRule>
      <assignmentRule variable="koff_OpR">
        <math xmlns="http://www.w3.org/1998/Math/MathML">
          <apply>
            <times/>
            <ci> KD_OpR </ci>
            <ci> kon_OR </ci>
          </apply>
        </math>
      </assignmentRule>
      <assignmentRule variable="koff_OpR_d">
        <math xmlns="http://www.w3.org/1998/Math/MathML">
          <apply>
            <times/>
            <ci> KD_OpR </ci>
            <ci> kon_OR </ci>
            <ci> d </ci>
          </apply>
        </math>
      </assignmentRule>
      <assignmentRule variable="koff_pEO">
        <math xmlns="http://www.w3.org/1998/Math/MathML">
          <apply>
            <times/>
            <ci> KD_pEO </ci>
            <ci> kon_EO </ci>
          </apply>
        </math>
      </assignmentRule>
      <assignmentRule variable="koff_pEO_d">
        <math xmlns="http://www.w3.org/1998/Math/MathML">
          <apply>
            <times/>
            <ci> KD_pEO </ci>
            <ci> kon_EO </ci>
            <ci> d </ci>
          </apply>
        </math>
      </assignmentRule>
      <assignmentRule variable="koff_EK">
        <math xmlns="http://www.w3.org/1998/Math/MathML">
          <apply>
            <times/>
            <ci> KD_EK </ci>
            <ci> kon_EK </ci>
          </apply>
        </math>
      </assignmentRule>
      <assignmentRule variable="koff_EP">
        <math xmlns="http://www.w3.org/1998/Math/MathML">
          <apply>
            <times/>
            <ci> KD_EP </ci>
            <ci> kon_EP </ci>
          </apply>
        </math>
      </assignmentRule>
      <assignmentRule variable="koff_RP2">
        <math xmlns="http://www.w3.org/1998/Math/MathML">
          <apply>
            <times/>
            <ci> KD_RP2 </ci>
            <ci> kon_RP2 </ci>
          </apply>
        </math>
      </assignmentRule>
      <assignmentRule variable="P">
        <math xmlns="http://www.w3.org/1998/Math/MathML">
          <apply>
            <minus/>
            <ci> Ptot </ci>
            <apply>
              <plus/>
              <ci> EP </ci>
              <ci> pEP </ci>
              <ci> EPO_OR </ci>
              <ci> EPO </ci>
              <ci> pEPO </ci>
              <ci> pEPO_OpR </ci>
              <ci> EPO_OpR </ci>
              <ci> pEPO_OR </ci>
            </apply>
          </apply>
        </math>
      </assignmentRule>
      <assignmentRule variable="P2">
        <math xmlns="http://www.w3.org/1998/Math/MathML">
          <apply>
            <minus/>
            <ci> P2tot </ci>
            <apply>
              <plus/>
              <ci> pRP2 </ci>
              <ci> pERP2 </ci>
              <ci> EO_ERP2 </ci>
              <ci> pEO_pEpRP2 </ci>
              <ci> EpRP2 </ci>
              <ci> RP2 </ci>
              <ci> EO_EpRP2 </ci>
              <ci> ERP2 </ci>
              <ci> pEpRP2 </ci>
              <ci> pEO_pERP2 </ci>
            </apply>
          </apply>
        </math>
      </assignmentRule>
      <assignmentRule variable="pK">
        <math xmlns="http://www.w3.org/1998/Math/MathML">
          <apply>
            <minus/>
            <ci> Ktot </ci>
            <apply>
              <plus/>
              <ci> EpK </ci>
              <ci> pEpK </ci>
              <ci> K </ci>
              <ci> EK </ci>
              <ci> pEK </ci>
              <ci> EKO </ci>
              <ci> EKO_OpR </ci>
              <ci> EpKO_OR </ci>
              <ci> pEpKO </ci>
              <ci> EpKO </ci>
              <ci> pEpKO_OpR </ci>
              <ci> pEKO_OR </ci>
              <ci> pEpKO_OR </ci>
              <ci> EKO_OR </ci>
              <ci> EpKO_OpR </ci>
              <ci> pEKO_OpR </ci>
              <ci> pEKO </ci>
            </apply>
          </apply>
        </math>
      </assignmentRule>
      <assignmentRule variable="O">
        <math xmlns="http://www.w3.org/1998/Math/MathML">
          <apply>
            <minus/>
            <apply>
              <times/>
              <ci> Otot </ci>
              <ci> Otot_factor </ci>
            </apply>
            <apply>
              <plus/>
              <ci> EO </ci>
              <ci> pEO </ci>
              <ci> OR </ci>
              <ci> OpR </ci>
              <ci> EO_OR </ci>
              <ci> pEO_OR </ci>
              <ci> pEO_OpR </ci>
              <ci> EO_OpR </ci>
              <ci> EO_ER </ci>
              <ci> pEO_pER </ci>
              <ci> EO_EpR </ci>
              <ci> pEO_pEpR </ci>
              <ci> ER_OR </ci>
              <ci> pER_OR </ci>
              <ci> EpR_OpR </ci>
              <ci> pEpR_OpR </ci>
              <ci> EO_ER_OR </ci>
              <ci> EO_EpR_OpR </ci>
              <ci> pEO_pER_OR </ci>
              <ci> pEO_pEpR_OpR </ci>
              <ci> EO_ERP2 </ci>
              <ci> pEO_pEpRP2 </ci>
              <ci> EO_EpRP2 </ci>
              <ci> pEO_pERP2 </ci>
              <ci> EPO_OR </ci>
              <ci> EPO </ci>
              <ci> pEPO </ci>
              <ci> pEPO_OpR </ci>
              <ci> EPO_OpR </ci>
              <ci> pEPO_OR </ci>
              <ci> EKO </ci>
              <ci> EKO_OpR </ci>
              <ci> EpKO_OR </ci>
              <ci> pEpKO </ci>
              <ci> EpKO </ci>
              <ci> pEpKO_OpR </ci>
              <ci> pEKO_OR </ci>
              <ci> pEpKO_OR </ci>
              <ci> EKO_OR </ci>
              <ci> EpKO_OpR </ci>
              <ci> pEKO_OpR </ci>
              <ci> pEKO </ci>
            </apply>
          </apply>
        </math>
      </assignmentRule>
      <assignmentRule variable="R">
        <math xmlns="http://www.w3.org/1998/Math/MathML">
          <apply>
            <minus/>
            <apply>
              <times/>
              <ci> Rtot </ci>
              <ci> Rtot_factor </ci>
            </apply>
            <apply>
              <plus/>
              <ci> pR </ci>
              <ci> EpR </ci>
              <ci> pEpR </ci>
              <ci> ER </ci>
              <ci> pER </ci>
              <ci> OR </ci>
              <ci> OpR </ci>
              <ci> EO_OR </ci>
              <ci> pEO_OR </ci>
              <ci> pEO_OpR </ci>
              <ci> EO_OpR </ci>
              <ci> EO_ER </ci>
              <ci> pEO_pER </ci>
              <ci> EO_EpR </ci>
              <ci> pEO_pEpR </ci>
              <ci> ER_OR </ci>
              <ci> pER_OR </ci>
              <ci> EpR_OpR </ci>
              <ci> pEpR_OpR </ci>
              <ci> EO_ER_OR </ci>
              <ci> EO_EpR_OpR </ci>
              <ci> pEO_pER_OR </ci>
              <ci> pEO_pEpR_OpR </ci>
              <ci> pRP2 </ci>
              <ci> pERP2 </ci>
              <ci> EO_ERP2 </ci>
              <ci> pEO_pEpRP2 </ci>
              <ci> EpRP2 </ci>
              <ci> RP2 </ci>
              <ci> EO_EpRP2 </ci>
              <ci> ERP2 </ci>
              <ci> pEpRP2 </ci>
              <ci> pEO_pERP2 </ci>
              <ci> EPO_OR </ci>
              <ci> pEPO_OpR </ci>
              <ci> EPO_OpR </ci>
              <ci> pEPO_OR </ci>
              <ci> EKO_OpR </ci>
              <ci> EpKO_OR </ci>
              <ci> pEpKO_OpR </ci>
              <ci> pEKO_OR </ci>
              <ci> pEpKO_OR </ci>
              <ci> EKO_OR </ci>
              <ci> EpKO_OpR </ci>
              <ci> pEKO_OpR </ci>
            </apply>
          </apply>
        </math>
      </assignmentRule>
      <assignmentRule variable="pRtot">
        <math xmlns="http://www.w3.org/1998/Math/MathML">
          <apply>
            <plus/>
            <ci> pR </ci>
            <ci> EpR </ci>
            <ci> pEpR </ci>
            <ci> OpR </ci>
            <ci> pEO_OpR </ci>
            <ci> EO_OpR </ci>
            <ci> EO_EpR </ci>
            <ci> pEO_pEpR </ci>
            <ci> EpR_OpR </ci>
            <ci> pEpR_OpR </ci>
            <ci> EO_EpR_OpR </ci>
            <ci> pEO_pEpR_OpR </ci>
            <ci> pRP2 </ci>
            <ci> pEO_pEpRP2 </ci>
            <ci> EpRP2 </ci>
            <ci> EO_EpRP2 </ci>
            <ci> pEpRP2 </ci>
            <ci> pEPO_OpR </ci>
            <ci> EPO_OpR </ci>
            <ci> EKO_OpR </ci>
            <ci> pEpKO_OpR </ci>
            <ci> EpKO_OpR </ci>
            <ci> pEKO_OpR </ci>
          </apply>
        </math>
      </assignmentRule>
      <assignmentRule variable="pEtot">
        <math xmlns="http://www.w3.org/1998/Math/MathML">
          <apply>
            <plus/>
            <ci> pE </ci>
            <ci> pEpR </ci>
            <ci> pER </ci>
            <ci> pEO </ci>
            <ci> pEO_OR </ci>
            <ci> pEO_OpR </ci>
            <ci> pEO_pER </ci>
            <ci> pEO_pEpR </ci>
            <ci> pER_OR </ci>
            <ci> pEpR_OpR </ci>
            <ci> pEO_pER_OR </ci>
            <ci> pEO_pEpR_OpR </ci>
            <ci> pEP </ci>
            <ci> pEpK </ci>
            <ci> pEK </ci>
            <ci> pERP2 </ci>
            <ci> pEO_pEpRP2 </ci>
            <ci> pEpRP2 </ci>
            <ci> pEO_pERP2 </ci>
            <ci> pEPO </ci>
            <ci> pEPO_OpR </ci>
            <ci> pEPO_OR </ci>
            <ci> pEpKO </ci>
            <ci> pEpKO_OpR </ci>
            <ci> pEKO_OR </ci>
            <ci> pEpKO_OR </ci>
            <ci> pEKO_OpR </ci>
            <ci> pEKO </ci>
          </apply>
        </math>
      </assignmentRule>
      <assignmentRule variable="E">
        <math xmlns="http://www.w3.org/1998/Math/MathML">
          <apply>
            <minus/>
            <ci> Etot </ci>
            <apply>
              <plus/>
              <ci> pE </ci>
              <ci> EpR </ci>
              <ci> pEpR </ci>
              <ci> ER </ci>
              <ci> pER </ci>
              <ci> EO </ci>
              <ci> pEO </ci>
              <ci> EO_OR </ci>
              <ci> pEO_OR </ci>
              <ci> pEO_OpR </ci>
              <ci> EO_OpR </ci>
              <ci> EO_ER </ci>
              <ci> pEO_pER </ci>
              <ci> EO_EpR </ci>
              <ci> pEO_pEpR </ci>
              <ci> ER_OR </ci>
              <ci> pER_OR </ci>
              <ci> EpR_OpR </ci>
              <ci> pEpR_OpR </ci>
              <ci> EO_ER_OR </ci>
              <ci> EO_EpR_OpR </ci>
              <ci> pEO_pER_OR </ci>
              <ci> pEO_pEpR_OpR </ci>
              <ci> EpK </ci>
              <ci> pEpK </ci>
              <ci> pEP </ci>
              <ci> EP </ci>
              <ci> EK </ci>
              <ci> pEK </ci>
              <ci> pERP2 </ci>
              <ci> EO_ERP2 </ci>
              <ci> pEO_pEpRP2 </ci>
              <ci> EpRP2 </ci>
              <ci> EO_EpRP2 </ci>
              <ci> ERP2 </ci>
              <ci> pEpRP2 </ci>
              <ci> pEO_pERP2 </ci>
              <ci> EPO_OR </ci>
              <ci> EPO </ci>
              <ci> pEPO </ci>
              <ci> pEPO_OpR </ci>
              <ci> EPO_OpR </ci>
              <ci> pEPO_OR </ci>
              <ci> EKO </ci>
              <ci> EKO_OpR </ci>
              <ci> EpKO_OR </ci>
              <ci> pEpKO </ci>
              <ci> EpKO </ci>
              <ci> pEpKO_OpR </ci>
              <ci> pEKO_OR </ci>
              <ci> pEpKO_OR </ci>
              <ci> EKO_OR </ci>
              <ci> EpKO_OpR </ci>
              <ci> pEKO_OpR </ci>
              <ci> pEKO </ci>
            </apply>
          </apply>
        </math>
      </assignmentRule>
      <assignmentRule variable="kon_EO_a">
        <math xmlns="http://www.w3.org/1998/Math/MathML">
          <apply>
            <times/>
            <ci> a </ci>
            <ci> kon_EO </ci>
          </apply>
        </math>
      </assignmentRule>
      <assignmentRule variable="kon_OR_a">
        <math xmlns="http://www.w3.org/1998/Math/MathML">
          <apply>
            <times/>
            <ci> a </ci>
            <ci> kon_OR </ci>
          </apply>
        </math>
      </assignmentRule>
      <assignmentRule variable="kon_ER_a">
        <math xmlns="http://www.w3.org/1998/Math/MathML">
          <apply>
            <times/>
            <ci> a </ci>
            <ci> kon_ER </ci>
          </apply>
        </math>
      </assignmentRule>
      <assignmentRule variable="pE_FSUB">
        <math xmlns="http://www.w3.org/1998/Math/MathML">
          <apply>
            <plus/>
            <ci> pE </ci>
            <ci> pER </ci>
            <ci> pER_OR </ci>
            <ci> pEpR_OpR </ci>
          </apply>
        </math>
      </assignmentRule>
      <assignmentRule variable="pR_VFSUB">
        <math xmlns="http://www.w3.org/1998/Math/MathML">
          <apply>
            <plus/>
            <ci> pR </ci>
            <ci> EpR </ci>
            <ci> pEpR </ci>
            <ci> EO_EpR </ci>
            <ci> pEO_pEpR </ci>
          </apply>
        </math>
      </assignmentRule>
    </listOfRules>
    <listOfReactions>
      <reaction id="ver" name="ver" fast="false">
        <listOfReactants>
          <speciesReference species="E"/>
          <speciesReference species="R"/>
        </listOfReactants>
        <listOfProducts>
          <speciesReference species="ER"/>
        </listOfProducts>
        <kineticLaw>
          <math xmlns="http://www.w3.org/1998/Math/MathML">
            <apply>
              <minus/>
              <apply>
                <times/>
                <ci> kon_ER_factor </ci>
                <ci> kon_ER </ci>
                <ci> E </ci>
                <ci> R </ci>
              </apply>
              <apply>
                <times/>
                <ci> koff_ER </ci>
                <ci> ER </ci>
              </apply>
            </apply>
          </math>
        </kineticLaw>
      </reaction>
      <reaction id="verp" name="verp" fast="false">
        <listOfReactants>
          <speciesReference species="E"/>
          <speciesReference species="pR"/>
        </listOfReactants>
        <listOfProducts>
          <speciesReference species="EpR"/>
        </listOfProducts>
        <kineticLaw>
          <math xmlns="http://www.w3.org/1998/Math/MathML">
            <apply>
              <minus/>
              <apply>
                <times/>
                <ci> kon_ER_factor </ci>
                <ci> kon_ER </ci>
                <ci> E </ci>
                <ci> pR </ci>
              </apply>
              <apply>
                <times/>
                <ci> koff_EpR </ci>
                <ci> EpR </ci>
              </apply>
            </apply>
          </math>
        </kineticLaw>
      </reaction>
      <reaction id="vepr" name="vepr" fast="false">
        <listOfReactants>
          <speciesReference species="pE"/>
          <speciesReference species="R"/>
        </listOfReactants>
        <listOfProducts>
          <speciesReference species="pER"/>
        </listOfProducts>
        <kineticLaw>
          <math xmlns="http://www.w3.org/1998/Math/MathML">
            <apply>
              <minus/>
              <apply>
                <times/>
                <ci> kon_ER_factor </ci>
                <ci> kon_ER </ci>
                <ci> pE </ci>
                <ci> R </ci>
              </apply>
              <apply>
                <times/>
                <ci> koff_ER </ci>
                <ci> pER </ci>
              </apply>
            </apply>
          </math>
        </kineticLaw>
      </reaction>
      <reaction id="veprp" name="veprp" fast="false">
        <listOfReactants>
          <speciesReference species="pE"/>
          <speciesReference species="pR"/>
        </listOfReactants>
        <listOfProducts>
          <speciesReference species="pEpR"/>
        </listOfProducts>
        <kineticLaw>
          <math xmlns="http://www.w3.org/1998/Math/MathML">
            <apply>
              <minus/>
              <apply>
                <times/>
                <ci> kon_ER_factor </ci>
                <ci> kon_ER </ci>
                <ci> pE </ci>
                <ci> pR </ci>
              </apply>
              <apply>
                <times/>
                <ci> koff_EpR </ci>
                <ci> pEpR </ci>
              </apply>
            </apply>
          </math>
        </kineticLaw>
      </reaction>
      <reaction id="veo_er_eo" name="veo_er_eo" fast="false">
        <listOfReactants>
          <speciesReference species="EO"/>
          <speciesReference species="R"/>
        </listOfReactants>
        <listOfProducts>
          <speciesReference species="EO_ER"/>
        </listOfProducts>
        <kineticLaw>
          <math xmlns="http://www.w3.org/1998/Math/MathML">
            <apply>
              <minus/>
              <apply>
                <times/>
                <ci> kon_ER_factor </ci>
                <ci> kon_ER </ci>
                <ci> EO </ci>
                <ci> R </ci>
              </apply>
              <apply>
                <times/>
                <ci> koff_ER </ci>
                <ci> EO_ER </ci>
              </apply>
            </apply>
          </math>
        </kineticLaw>
      </reaction>
      <reaction id="ver_or_or" name="ver_or_or" fast="false">
        <listOfReactants>
          <speciesReference species="E"/>
          <speciesReference species="OR"/>
        </listOfReactants>
        <listOfProducts>
          <speciesReference species="ER_OR"/>
        </listOfProducts>
        <kineticLaw>
          <math xmlns="http://www.w3.org/1998/Math/MathML">
            <apply>
              <minus/>
              <apply>
                <times/>
                <ci> kon_ER_factor </ci>
                <ci> kon_ER </ci>
                <ci> E </ci>
                <ci> OR </ci>
              </apply>
              <apply>
                <times/>
                <ci> koff_ER </ci>
                <ci> ER_OR </ci>
              </apply>
            </apply>
          </math>
        </kineticLaw>
      </reaction>
      <reaction id="veo_erp_eo" name="veo_erp_eo" fast="false">
        <listOfReactants>
          <speciesReference species="EO"/>
          <speciesReference species="pR"/>
        </listOfReactants>
        <listOfProducts>
          <speciesReference species="EO_EpR"/>
        </listOfProducts>
        <kineticLaw>
          <math xmlns="http://www.w3.org/1998/Math/MathML">
            <apply>
              <minus/>
              <apply>
                <times/>
                <ci> kon_ER_factor </ci>
                <ci> kon_ER </ci>
                <ci> EO </ci>
                <ci> pR </ci>
              </apply>
              <apply>
                <times/>
                <ci> koff_EpR </ci>
                <ci> EO_EpR </ci>
              </apply>
            </apply>
          </math>
        </kineticLaw>
      </reaction>
      <reaction id="verp_orp_orp" name="verp_orp_orp" fast="false">
        <listOfReactants>
          <speciesReference species="E"/>
          <speciesReference species="OpR"/>
        </listOfReactants>
        <listOfProducts>
          <speciesReference species="EpR_OpR"/>
        </listOfProducts>
        <kineticLaw>
          <math xmlns="http://www.w3.org/1998/Math/MathML">
            <apply>
              <minus/>
              <apply>
                <times/>
                <ci> kon_ER_factor </ci>
                <ci> kon_ER </ci>
                <ci> E </ci>
                <ci> OpR </ci>
              </apply>
              <apply>
                <times/>
                <ci> koff_EpR </ci>
                <ci> EpR_OpR </ci>
              </apply>
            </apply>
          </math>
        </kineticLaw>
      </reaction>
      <reaction id="vepo_epr_epo" name="vepo_epr_epo" fast="false">
        <listOfReactants>
          <speciesReference species="pEO"/>
          <speciesReference species="R"/>
        </listOfReactants>
        <listOfProducts>
          <speciesReference species="pEO_pER"/>
        </listOfProducts>
        <kineticLaw>
          <math xmlns="http://www.w3.org/1998/Math/MathML">
            <apply>
              <minus/>
              <apply>
                <times/>
                <ci> kon_ER_factor </ci>
                <ci> kon_ER </ci>
                <ci> pEO </ci>
                <ci> R </ci>
              </apply>
              <apply>
                <times/>
                <ci> koff_ER </ci>
                <ci> pEO_pER </ci>
              </apply>
            </apply>
          </math>
        </kineticLaw>
      </reaction>
      <reaction id="vepr_or_or" name="vepr_or_or" fast="false">
        <listOfReactants>
          <speciesReference species="pE"/>
          <speciesReference species="OR"/>
        </listOfReactants>
        <listOfProducts>
          <speciesReference species="pER_OR"/>
        </listOfProducts>
        <kineticLaw>
          <math xmlns="http://www.w3.org/1998/Math/MathML">
            <apply>
              <minus/>
              <apply>
                <times/>
                <ci> kon_ER_factor </ci>
                <ci> kon_ER </ci>
                <ci> pE </ci>
                <ci> OR </ci>
              </apply>
              <apply>
                <times/>
                <ci> koff_ER </ci>
                <ci> pER_OR </ci>
              </apply>
            </apply>
          </math>
        </kineticLaw>
      </reaction>
      <reaction id="veprp_orp_orp" name="veprp_orp_orp" fast="false">
        <listOfReactants>
          <speciesReference species="pE"/>
          <speciesReference species="OpR"/>
        </listOfReactants>
        <listOfProducts>
          <speciesReference species="pEpR_OpR"/>
        </listOfProducts>
        <kineticLaw>
          <math xmlns="http://www.w3.org/1998/Math/MathML">
            <apply>
              <minus/>
              <apply>
                <times/>
                <ci> kon_ER_factor </ci>
                <ci> kon_ER </ci>
                <ci> pE </ci>
                <ci> OpR </ci>
              </apply>
              <apply>
                <times/>
                <ci> koff_EpR </ci>
                <ci> pEpR_OpR </ci>
              </apply>
            </apply>
          </math>
        </kineticLaw>
      </reaction>
      <reaction id="vepo_eprp_epo" name="vepo_eprp_epo" fast="false">
        <listOfReactants>
          <speciesReference species="pEO"/>
          <speciesReference species="pR"/>
        </listOfReactants>
        <listOfProducts>
          <speciesReference species="pEO_pEpR"/>
        </listOfProducts>
        <kineticLaw>
          <math xmlns="http://www.w3.org/1998/Math/MathML">
            <apply>
              <minus/>
              <apply>
                <times/>
                <ci> kon_ER_factor </ci>
                <ci> kon_ER </ci>
                <ci> pEO </ci>
                <ci> pR </ci>
              </apply>
              <apply>
                <times/>
                <ci> koff_EpR </ci>
                <ci> pEO_pEpR </ci>
              </apply>
            </apply>
          </math>
        </kineticLaw>
      </reaction>
      <reaction id="veo_er_or_eoor" name="veo_er_or_eoor" fast="false">
        <listOfReactants>
          <speciesReference species="EO_OR"/>
        </listOfReactants>
        <listOfProducts>
          <speciesReference species="EO_ER_OR"/>
        </listOfProducts>
        <kineticLaw>
          <math xmlns="http://www.w3.org/1998/Math/MathML">
            <apply>
              <minus/>
              <apply>
                <times/>
                <ci> kon_ER_factor </ci>
                <ci> kon_ER_a </ci>
                <ci> EO_OR </ci>
              </apply>
              <apply>
                <times/>
                <ci> koff_ER_d </ci>
                <ci> EO_ER_OR </ci>
              </apply>
            </apply>
          </math>
        </kineticLaw>
      </reaction>
      <reaction id="veo_ero_orp_eoorp" name="veo_ero_orp_eoorp" fast="false">
        <listOfReactants>
          <speciesReference species="EO_OpR"/>
        </listOfReactants>
        <listOfProducts>
          <speciesReference species="EO_EpR_OpR"/>
        </listOfProducts>
        <kineticLaw>
          <math xmlns="http://www.w3.org/1998/Math/MathML">
            <apply>
              <minus/>
              <apply>
                <times/>
                <ci> kon_ER_factor </ci>
                <ci> kon_ER_a </ci>
                <ci> EO_OpR </ci>
              </apply>
              <apply>
                <times/>
                <ci> koff_EpR_d </ci>
                <ci> EO_EpR_OpR </ci>
              </apply>
            </apply>
          </math>
        </kineticLaw>
      </reaction>
      <reaction id="vepo_epr_or_epoor" name="vepo_epr_or_epoor" fast="false">
        <listOfReactants>
          <speciesReference species="pEO_OR"/>
        </listOfReactants>
        <listOfProducts>
          <speciesReference species="pEO_pER_OR"/>
        </listOfProducts>
        <kineticLaw>
          <math xmlns="http://www.w3.org/1998/Math/MathML">
            <apply>
              <minus/>
              <apply>
                <times/>
                <ci> kon_ER_factor </ci>
                <ci> kon_ER_a </ci>
                <ci> pEO_OR </ci>
              </apply>
              <apply>
                <times/>
                <ci> koff_ER_d </ci>
                <ci> pEO_pER_OR </ci>
              </apply>
            </apply>
          </math>
        </kineticLaw>
      </reaction>
      <reaction id="vepo_eprp_orp_epoorp" name="vepo_eprp_orp_epoorp" fast="false">
        <listOfReactants>
          <speciesReference species="pEO_OpR"/>
        </listOfReactants>
        <listOfProducts>
          <speciesReference species="pEO_pEpR_OpR"/>
        </listOfProducts>
        <kineticLaw>
          <math xmlns="http://www.w3.org/1998/Math/MathML">
            <apply>
              <minus/>
              <apply>
                <times/>
                <ci> kon_ER_factor </ci>
                <ci> kon_ER_a </ci>
                <ci> pEO_OpR </ci>
              </apply>
              <apply>
                <times/>
                <ci> koff_EpR_d </ci>
                <ci> pEO_pEpR_OpR </ci>
              </apply>
            </apply>
          </math>
        </kineticLaw>
      </reaction>
      <reaction id="veo" name="veo" fast="false">
        <listOfReactants>
          <speciesReference species="E"/>
          <speciesReference species="O"/>
        </listOfReactants>
        <listOfProducts>
          <speciesReference species="EO"/>
        </listOfProducts>
        <kineticLaw>
          <math xmlns="http://www.w3.org/1998/Math/MathML">
            <apply>
              <minus/>
              <apply>
                <times/>
                <ci> kon_EO_factor </ci>
                <ci> kon_EO </ci>
                <ci> E </ci>
                <ci> O </ci>
              </apply>
              <apply>
                <times/>
                <ci> koff_EO </ci>
                <ci> EO </ci>
              </apply>
            </apply>
          </math>
        </kineticLaw>
      </reaction>
      <reaction id="vepo" name="vepo" fast="false">
        <listOfReactants>
          <speciesReference species="pE"/>
          <speciesReference species="O"/>
        </listOfReactants>
        <listOfProducts>
          <speciesReference species="pEO"/>
        </listOfProducts>
        <kineticLaw>
          <math xmlns="http://www.w3.org/1998/Math/MathML">
            <apply>
              <minus/>
              <apply>
                <times/>
                <ci> kon_EO_factor </ci>
                <ci> kon_EO </ci>
                <ci> pE </ci>
                <ci> O </ci>
              </apply>
              <apply>
                <times/>
                <ci> koff_pEO </ci>
                <ci> pEO </ci>
              </apply>
            </apply>
          </math>
        </kineticLaw>
      </reaction>
      <reaction id="veo_or_or" name="veo_or_or" fast="false">
        <listOfReactants>
          <speciesReference species="E"/>
          <speciesReference species="OR"/>
        </listOfReactants>
        <listOfProducts>
          <speciesReference species="EO_OR"/>
        </listOfProducts>
        <kineticLaw>
          <math xmlns="http://www.w3.org/1998/Math/MathML">
            <apply>
              <minus/>
              <apply>
                <times/>
                <ci> kon_EO_factor </ci>
                <ci> kon_EO </ci>
                <ci> E </ci>
                <ci> OR </ci>
              </apply>
              <apply>
                <times/>
                <ci> koff_EO </ci>
                <ci> EO_OR </ci>
              </apply>
            </apply>
          </math>
        </kineticLaw>
      </reaction>
      <reaction id="veo_er_er" name="veo_er_er" fast="false">
        <listOfReactants>
          <speciesReference species="ER"/>
          <speciesReference species="O"/>
        </listOfReactants>
        <listOfProducts>
          <speciesReference species="EO_ER"/>
        </listOfProducts>
        <kineticLaw>
          <math xmlns="http://www.w3.org/1998/Math/MathML">
            <apply>
              <minus/>
              <apply>
                <times/>
                <ci> kon_EO_factor </ci>
                <ci> kon_EO </ci>
                <ci> ER </ci>
                <ci> O </ci>
              </apply>
              <apply>
                <times/>
                <ci> koff_EO </ci>
                <ci> EO_ER </ci>
              </apply>
            </apply>
          </math>
        </kineticLaw>
      </reaction>
      <reaction id="veo_orp_orp" name="veo_orp_orp" fast="false">
        <listOfReactants>
          <speciesReference species="E"/>
          <speciesReference species="OpR"/>
        </listOfReactants>
        <listOfProducts>
          <speciesReference species="EO_OpR"/>
        </listOfProducts>
        <kineticLaw>
          <math xmlns="http://www.w3.org/1998/Math/MathML">
            <apply>
              <minus/>
              <apply>
                <times/>
                <ci> kon_EO_factor </ci>
                <ci> kon_EO </ci>
                <ci> E </ci>
                <ci> OpR </ci>
              </apply>
              <apply>
                <times/>
                <ci> koff_EO </ci>
                <ci> EO_OpR </ci>
              </apply>
            </apply>
          </math>
        </kineticLaw>
      </reaction>
      <reaction id="vepo_or_or" name="vepo_or_or" fast="false">
        <listOfReactants>
          <speciesReference species="pE"/>
          <speciesReference species="OR"/>
        </listOfReactants>
        <listOfProducts>
          <speciesReference species="pEO_OR"/>
        </listOfProducts>
        <kineticLaw>
          <math xmlns="http://www.w3.org/1998/Math/MathML">
            <apply>
              <minus/>
              <apply>
                <times/>
                <ci> kon_EO_factor </ci>
                <ci> kon_EO </ci>
                <ci> pE </ci>
                <ci> OR </ci>
              </apply>
              <apply>
                <times/>
                <ci> koff_pEO </ci>
                <ci> pEO_OR </ci>
              </apply>
            </apply>
          </math>
        </kineticLaw>
      </reaction>
      <reaction id="veo_erp_erp" name="veo_erp_erp" fast="false">
        <listOfReactants>
          <speciesReference species="EpR"/>
          <speciesReference species="O"/>
        </listOfReactants>
        <listOfProducts>
          <speciesReference species="EO_EpR"/>
        </listOfProducts>
        <kineticLaw>
          <math xmlns="http://www.w3.org/1998/Math/MathML">
            <apply>
              <minus/>
              <apply>
                <times/>
                <ci> kon_EO_factor </ci>
                <ci> kon_EO </ci>
                <ci> EpR </ci>
                <ci> O </ci>
              </apply>
              <apply>
                <times/>
                <ci> koff_EO </ci>
                <ci> EO_EpR </ci>
              </apply>
            </apply>
          </math>
        </kineticLaw>
      </reaction>
      <reaction id="epo_epr_epr" name="epo_epr_epr" fast="false">
        <listOfReactants>
          <speciesReference species="pER"/>
          <speciesReference species="O"/>
        </listOfReactants>
        <listOfProducts>
          <speciesReference species="pEO_pER"/>
        </listOfProducts>
        <kineticLaw>
          <math xmlns="http://www.w3.org/1998/Math/MathML">
            <apply>
              <minus/>
              <apply>
                <times/>
                <ci> kon_EO_factor </ci>
                <ci> kon_EO </ci>
                <ci> pER </ci>
                <ci> O </ci>
              </apply>
              <apply>
                <times/>
                <ci> koff_pEO </ci>
                <ci> pEO_pER </ci>
              </apply>
            </apply>
          </math>
        </kineticLaw>
      </reaction>
      <reaction id="vepo_orp_orp" name="vepo_orp_orp" fast="false">
        <listOfReactants>
          <speciesReference species="pE"/>
          <speciesReference species="OpR"/>
        </listOfReactants>
        <listOfProducts>
          <speciesReference species="pEO_OpR"/>
        </listOfProducts>
        <kineticLaw>
          <math xmlns="http://www.w3.org/1998/Math/MathML">
            <apply>
              <minus/>
              <apply>
                <times/>
                <ci> kon_EO_factor </ci>
                <ci> kon_EO </ci>
                <ci> pE </ci>
                <ci> OpR </ci>
              </apply>
              <apply>
                <times/>
                <ci> koff_pEO </ci>
                <ci> pEO_OpR </ci>
              </apply>
            </apply>
          </math>
        </kineticLaw>
      </reaction>
      <reaction id="vepo_eprp_eprp" name="vepo_eprp_eprp" fast="false">
        <listOfReactants>
          <speciesReference species="pEpR"/>
          <speciesReference species="O"/>
        </listOfReactants>
        <listOfProducts>
          <speciesReference species="pEO_pEpR"/>
        </listOfProducts>
        <kineticLaw>
          <math xmlns="http://www.w3.org/1998/Math/MathML">
            <apply>
              <minus/>
              <apply>
                <times/>
                <ci> kon_EO_factor </ci>
                <ci> kon_EO </ci>
                <ci> pEpR </ci>
                <ci> O </ci>
              </apply>
              <apply>
                <times/>
                <ci> koff_pEO </ci>
                <ci> pEO_pEpR </ci>
              </apply>
            </apply>
          </math>
        </kineticLaw>
      </reaction>
      <reaction id="veo_er_or_eror" name="veo_er_or_eror" fast="false">
        <listOfReactants>
          <speciesReference species="ER_OR"/>
        </listOfReactants>
        <listOfProducts>
          <speciesReference species="EO_ER_OR"/>
        </listOfProducts>
        <kineticLaw>
          <math xmlns="http://www.w3.org/1998/Math/MathML">
            <apply>
              <minus/>
              <apply>
                <times/>
                <ci> kon_EO_a </ci>
                <ci> ER_OR </ci>
              </apply>
              <apply>
                <times/>
                <ci> koff_EO_d </ci>
                <ci> EO_ER_OR </ci>
              </apply>
            </apply>
          </math>
        </kineticLaw>
      </reaction>
      <reaction id="veo_erp_orp_erporp" name="veo_erp_orp_erporp" fast="false">
        <listOfReactants>
          <speciesReference species="EpR_OpR"/>
        </listOfReactants>
        <listOfProducts>
          <speciesReference species="EO_EpR_OpR"/>
        </listOfProducts>
        <kineticLaw>
          <math xmlns="http://www.w3.org/1998/Math/MathML">
            <apply>
              <minus/>
              <apply>
                <times/>
                <ci> kon_EO_a </ci>
                <ci> EpR_OpR </ci>
              </apply>
              <apply>
                <times/>
                <ci> koff_EO_d </ci>
                <ci> EO_EpR_OpR </ci>
              </apply>
            </apply>
          </math>
        </kineticLaw>
      </reaction>
      <reaction id="vepo_epr_or_epror" name="vepo_epr_or_epror" fast="false">
        <listOfReactants>
          <speciesReference species="pER_OR"/>
        </listOfReactants>
        <listOfProducts>
          <speciesReference species="pEO_pER_OR"/>
        </listOfProducts>
        <kineticLaw>
          <math xmlns="http://www.w3.org/1998/Math/MathML">
            <apply>
              <minus/>
              <apply>
                <times/>
                <ci> kon_EO_a </ci>
                <ci> pER_OR </ci>
              </apply>
              <apply>
                <times/>
                <ci> koff_pEO_d </ci>
                <ci> pEO_pER_OR </ci>
              </apply>
            </apply>
          </math>
        </kineticLaw>
      </reaction>
      <reaction id="vepo_eprp_orp_eprporp" name="vepo_eprp_orp_eprporp" fast="false">
        <listOfReactants>
          <speciesReference species="pEpR_OpR"/>
        </listOfReactants>
        <listOfProducts>
          <speciesReference species="pEO_pEpR_OpR"/>
        </listOfProducts>
        <kineticLaw>
          <math xmlns="http://www.w3.org/1998/Math/MathML">
            <apply>
              <minus/>
              <apply>
                <times/>
                <ci> kon_EO_a </ci>
                <ci> pEpR_OpR </ci>
              </apply>
              <apply>
                <times/>
                <ci> koff_pEO_d </ci>
                <ci> pEO_pEpR_OpR </ci>
              </apply>
            </apply>
          </math>
        </kineticLaw>
      </reaction>
      <reaction id="vor" name="vor" fast="false">
        <listOfReactants>
          <speciesReference species="O"/>
          <speciesReference species="R"/>
        </listOfReactants>
        <listOfProducts>
          <speciesReference species="OR"/>
        </listOfProducts>
        <kineticLaw>
          <math xmlns="http://www.w3.org/1998/Math/MathML">
            <apply>
              <minus/>
              <apply>
                <times/>
                <ci> kon_OR_factor </ci>
                <ci> kon_OR </ci>
                <ci> O </ci>
                <ci> R </ci>
              </apply>
              <apply>
                <times/>
                <ci> koff_OR </ci>
                <ci> OR </ci>
              </apply>
            </apply>
          </math>
        </kineticLaw>
      </reaction>
      <reaction id="vorp" name="vorp" fast="false">
        <listOfReactants>
          <speciesReference species="O"/>
          <speciesReference species="pR"/>
        </listOfReactants>
        <listOfProducts>
          <speciesReference species="OpR"/>
        </listOfProducts>
        <kineticLaw>
          <math xmlns="http://www.w3.org/1998/Math/MathML">
            <apply>
              <minus/>
              <apply>
                <times/>
                <ci> kon_OR_factor </ci>
                <ci> kon_OR </ci>
                <ci> O </ci>
                <ci> pR </ci>
              </apply>
              <apply>
                <times/>
                <ci> koff_OpR </ci>
                <ci> OpR </ci>
              </apply>
            </apply>
          </math>
        </kineticLaw>
      </reaction>
      <reaction id="veo_or_eo" name="veo_or_eo" fast="false">
        <listOfReactants>
          <speciesReference species="EO"/>
          <speciesReference species="R"/>
        </listOfReactants>
        <listOfProducts>
          <speciesReference species="EO_OR"/>
        </listOfProducts>
        <kineticLaw>
          <math xmlns="http://www.w3.org/1998/Math/MathML">
            <apply>
              <minus/>
              <apply>
                <times/>
                <ci> kon_OR_factor </ci>
                <ci> kon_OR </ci>
                <ci> EO </ci>
                <ci> R </ci>
              </apply>
              <apply>
                <times/>
                <ci> koff_OR </ci>
                <ci> EO_OR </ci>
              </apply>
            </apply>
          </math>
        </kineticLaw>
      </reaction>
      <reaction id="ver_or_er" name="ver_or_er" fast="false">
        <listOfReactants>
          <speciesReference species="O"/>
          <speciesReference species="ER"/>
        </listOfReactants>
        <listOfProducts>
          <speciesReference species="ER_OR"/>
        </listOfProducts>
        <kineticLaw>
          <math xmlns="http://www.w3.org/1998/Math/MathML">
            <apply>
              <minus/>
              <apply>
                <times/>
                <ci> kon_OR_factor </ci>
                <ci> kon_OR </ci>
                <ci> O </ci>
                <ci> ER </ci>
              </apply>
              <apply>
                <times/>
                <ci> koff_OR </ci>
                <ci> ER_OR </ci>
              </apply>
            </apply>
          </math>
        </kineticLaw>
      </reaction>
      <reaction id="veo_orp_eo" name="veo_orp_eo" fast="false">
        <listOfReactants>
          <speciesReference species="EO"/>
          <speciesReference species="pR"/>
        </listOfReactants>
        <listOfProducts>
          <speciesReference species="EO_OpR"/>
        </listOfProducts>
        <kineticLaw>
          <math xmlns="http://www.w3.org/1998/Math/MathML">
            <apply>
              <minus/>
              <apply>
                <times/>
                <ci> kon_OR_factor </ci>
                <ci> kon_OR </ci>
                <ci> EO </ci>
                <ci> pR </ci>
              </apply>
              <apply>
                <times/>
                <ci> koff_OpR </ci>
                <ci> EO_OpR </ci>
              </apply>
            </apply>
          </math>
        </kineticLaw>
      </reaction>
      <reaction id="verp_orp_erp" name="verp_orp_erp" fast="false">
        <listOfReactants>
          <speciesReference species="O"/>
          <speciesReference species="EpR"/>
        </listOfReactants>
        <listOfProducts>
          <speciesReference species="EpR_OpR"/>
        </listOfProducts>
        <kineticLaw>
          <math xmlns="http://www.w3.org/1998/Math/MathML">
            <apply>
              <minus/>
              <apply>
                <times/>
                <ci> kon_OR_factor </ci>
                <ci> kon_OR </ci>
                <ci> O </ci>
                <ci> EpR </ci>
              </apply>
              <apply>
                <times/>
                <ci> koff_OpR </ci>
                <ci> EpR_OpR </ci>
              </apply>
            </apply>
          </math>
        </kineticLaw>
      </reaction>
      <reaction id="vepo_or_epo" name="vepo_or_epo" fast="false">
        <listOfReactants>
          <speciesReference species="pEO"/>
          <speciesReference species="R"/>
        </listOfReactants>
        <listOfProducts>
          <speciesReference species="pEO_OR"/>
        </listOfProducts>
        <kineticLaw>
          <math xmlns="http://www.w3.org/1998/Math/MathML">
            <apply>
              <minus/>
              <apply>
                <times/>
                <ci> kon_OR_factor </ci>
                <ci> kon_OR </ci>
                <ci> pEO </ci>
                <ci> R </ci>
              </apply>
              <apply>
                <times/>
                <ci> koff_OR </ci>
                <ci> pEO_OR </ci>
              </apply>
            </apply>
          </math>
        </kineticLaw>
      </reaction>
      <reaction id="vepr_or_epr" name="vepr_or_epr" fast="false">
        <listOfReactants>
          <speciesReference species="O"/>
          <speciesReference species="pER"/>
        </listOfReactants>
        <listOfProducts>
          <speciesReference species="pER_OR"/>
        </listOfProducts>
        <kineticLaw>
          <math xmlns="http://www.w3.org/1998/Math/MathML">
            <apply>
              <minus/>
              <apply>
                <times/>
                <ci> kon_OR_factor </ci>
                <ci> kon_OR </ci>
                <ci> O </ci>
                <ci> pER </ci>
              </apply>
              <apply>
                <times/>
                <ci> koff_OR </ci>
                <ci> pER_OR </ci>
              </apply>
            </apply>
          </math>
        </kineticLaw>
      </reaction>
      <reaction id="vepo_orp_epo" name="vepo_orp_epo" fast="false">
        <listOfReactants>
          <speciesReference species="pEO"/>
          <speciesReference species="pR"/>
        </listOfReactants>
        <listOfProducts>
          <speciesReference species="pEO_OpR"/>
        </listOfProducts>
        <kineticLaw>
          <math xmlns="http://www.w3.org/1998/Math/MathML">
            <apply>
              <minus/>
              <apply>
                <times/>
                <ci> kon_OR_factor </ci>
                <ci> kon_OR </ci>
                <ci> pEO </ci>
                <ci> pR </ci>
              </apply>
              <apply>
                <times/>
                <ci> koff_OpR </ci>
                <ci> pEO_OpR </ci>
              </apply>
            </apply>
          </math>
        </kineticLaw>
      </reaction>
      <reaction id="veprp_orp_eprp" name="veprp_orp_eprp" fast="false">
        <listOfReactants>
          <speciesReference species="O"/>
          <speciesReference species="pEpR"/>
        </listOfReactants>
        <listOfProducts>
          <speciesReference species="pEpR_OpR"/>
        </listOfProducts>
        <kineticLaw>
          <math xmlns="http://www.w3.org/1998/Math/MathML">
            <apply>
              <minus/>
              <apply>
                <times/>
                <ci> kon_OR_factor </ci>
                <ci> kon_OR </ci>
                <ci> O </ci>
                <ci> pEpR </ci>
              </apply>
              <apply>
                <times/>
                <ci> koff_OpR </ci>
                <ci> pEpR_OpR </ci>
              </apply>
            </apply>
          </math>
        </kineticLaw>
      </reaction>
      <reaction id="veo_er_or_eoer" name="veo_er_or_eoer" fast="false">
        <listOfReactants>
          <speciesReference species="EO_ER"/>
        </listOfReactants>
        <listOfProducts>
          <speciesReference species="EO_ER_OR"/>
        </listOfProducts>
        <kineticLaw>
          <math xmlns="http://www.w3.org/1998/Math/MathML">
            <apply>
              <minus/>
              <apply>
                <times/>
                <ci> kon_OR_factor </ci>
                <ci> kon_OR_a </ci>
                <ci> EO_ER </ci>
              </apply>
              <apply>
                <times/>
                <ci> koff_OR_d </ci>
                <ci> EO_ER_OR </ci>
              </apply>
            </apply>
          </math>
        </kineticLaw>
      </reaction>
      <reaction id="veo_erp_orp_eoerp" name="veo_erp_orp_eoerp" fast="false">
        <listOfReactants>
          <speciesReference species="EO_EpR"/>
        </listOfReactants>
        <listOfProducts>
          <speciesReference species="EO_EpR_OpR"/>
        </listOfProducts>
        <kineticLaw>
          <math xmlns="http://www.w3.org/1998/Math/MathML">
            <apply>
              <minus/>
              <apply>
                <times/>
                <ci> kon_OR_factor </ci>
                <ci> kon_OR_a </ci>
                <ci> EO_EpR </ci>
              </apply>
              <apply>
                <times/>
                <ci> koff_OpR_d </ci>
                <ci> EO_EpR_OpR </ci>
              </apply>
            </apply>
          </math>
        </kineticLaw>
      </reaction>
      <reaction id="vepo_epr_or_epoepr" name="vepo_epr_or_epoepr" fast="false">
        <listOfReactants>
          <speciesReference species="pEO_pER"/>
        </listOfReactants>
        <listOfProducts>
          <speciesReference species="pEO_pER_OR"/>
        </listOfProducts>
        <kineticLaw>
          <math xmlns="http://www.w3.org/1998/Math/MathML">
            <apply>
              <minus/>
              <apply>
                <times/>
                <ci> kon_OR_factor </ci>
                <ci> kon_OR_a </ci>
                <ci> pEO_pER </ci>
              </apply>
              <apply>
                <times/>
                <ci> koff_OR_d </ci>
                <ci> pEO_pER_OR </ci>
              </apply>
            </apply>
          </math>
        </kineticLaw>
      </reaction>
      <reaction id="vepo_eprp_orp_epoeprp" name="vepo_eprp_orp_epoeprp" fast="false">
        <listOfReactants>
          <speciesReference species="pEO_pEpR"/>
        </listOfReactants>
        <listOfProducts>
          <speciesReference species="pEO_pEpR_OpR"/>
        </listOfProducts>
        <kineticLaw>
          <math xmlns="http://www.w3.org/1998/Math/MathML">
            <apply>
              <minus/>
              <apply>
                <times/>
                <ci> kon_OR_factor </ci>
                <ci> kon_OR_a </ci>
                <ci> pEO_pEpR </ci>
              </apply>
              <apply>
                <times/>
                <ci> koff_OpR_d </ci>
                <ci> pEO_pEpR_OpR </ci>
              </apply>
            </apply>
          </math>
        </kineticLaw>
      </reaction>
      <reaction id="veprp_orp_epror" name="veprp_orp_epror" reversible="false" fast="false">
        <listOfReactants>
          <speciesReference species="pER_OR"/>
        </listOfReactants>
        <listOfProducts>
          <speciesReference species="OpR"/>
          <speciesReference species="pE"/>
        </listOfProducts>
        <kineticLaw>
          <math xmlns="http://www.w3.org/1998/Math/MathML">
            <apply>
              <times/>
              <ci> kp_R_on </ci>
              <ci> kp_R </ci>
              <ci> pER_OR </ci>
            </apply>
          </math>
        </kineticLaw>
      </reaction>
      <reaction id="veprp_epr" name="veprp_epr" reversible="false" fast="false">
        <listOfReactants>
          <speciesReference species="pER"/>
        </listOfReactants>
        <listOfProducts>
          <speciesReference species="pR"/>
          <speciesReference species="pE"/>
        </listOfProducts>
        <kineticLaw>
          <math xmlns="http://www.w3.org/1998/Math/MathML">
            <apply>
              <times/>
              <ci> kp_R_on </ci>
              <ci> kp_R </ci>
              <ci> pER </ci>
            </apply>
          </math>
        </kineticLaw>
      </reaction>
      <reaction id="vekin_inact" name="vekin_inact" fast="false">
        <listOfReactants>
          <speciesReference species="E"/>
          <speciesReference species="K"/>
        </listOfReactants>
        <listOfProducts>
          <speciesReference species="EK"/>
        </listOfProducts>
        <kineticLaw>
          <math xmlns="http://www.w3.org/1998/Math/MathML">
            <apply>
              <minus/>
              <apply>
                <times/>
                <ci> kon_EK </ci>
                <ci> E </ci>
                <ci> K </ci>
              </apply>
              <apply>
                <times/>
                <ci> koff_EK </ci>
                <ci> EK </ci>
              </apply>
            </apply>
          </math>
        </kineticLaw>
      </reaction>
      <reaction id="vepkin_inact" name="vepkin_inact" fast="false">
        <listOfReactants>
          <speciesReference species="pE"/>
          <speciesReference species="K"/>
        </listOfReactants>
        <listOfProducts>
          <speciesReference species="pEK"/>
        </listOfProducts>
        <kineticLaw>
          <math xmlns="http://www.w3.org/1998/Math/MathML">
            <apply>
              <minus/>
              <apply>
                <times/>
                <ci> kon_EK </ci>
                <ci> pE </ci>
                <ci> K </ci>
              </apply>
              <apply>
                <times/>
                <ci> koff_EK </ci>
                <ci> pEK </ci>
              </apply>
            </apply>
          </math>
        </kineticLaw>
      </reaction>
      <reaction id="vkin_act" name="vkin_act" fast="false">
        <listOfReactants>
          <speciesReference species="K"/>
        </listOfReactants>
        <listOfProducts>
          <speciesReference species="pK"/>
        </listOfProducts>
        <kineticLaw>
          <math xmlns="http://www.w3.org/1998/Math/MathML">
            <apply>
              <minus/>
              <apply>
                <times/>
                <apply>
                  <plus/>
                  <ci> kp_K_bg </ci>
                  <apply>
                    <times/>
                    <ci> kp_K_egf </ci>
                    <ci> kp_K_on </ci>
                  </apply>
                </apply>
                <ci> K </ci>
              </apply>
              <apply>
                <times/>
                <ci> kdp_K </ci>
                <ci> pK </ci>
              </apply>
            </apply>
          </math>
        </kineticLaw>
      </reaction>
      <reaction id="vekin" name="vekin" fast="false">
        <listOfReactants>
          <speciesReference species="E"/>
          <speciesReference species="pK"/>
        </listOfReactants>
        <listOfProducts>
          <speciesReference species="EpK"/>
        </listOfProducts>
        <kineticLaw>
          <math xmlns="http://www.w3.org/1998/Math/MathML">
            <apply>
              <minus/>
              <apply>
                <times/>
                <ci> kon_EK </ci>
                <ci> E </ci>
                <ci> pK </ci>
              </apply>
              <apply>
                <times/>
                <ci> koff_EK </ci>
                <ci> EpK </ci>
              </apply>
            </apply>
          </math>
        </kineticLaw>
      </reaction>
      <reaction id="vepkin" name="vepkin" fast="false">
        <listOfReactants>
          <speciesReference species="pE"/>
          <speciesReference species="pK"/>
        </listOfReactants>
        <listOfProducts>
          <speciesReference species="pEpK"/>
        </listOfProducts>
        <kineticLaw>
          <math xmlns="http://www.w3.org/1998/Math/MathML">
            <apply>
              <minus/>
              <apply>
                <times/>
                <ci> kon_EK </ci>
                <ci> pE </ci>
                <ci> pK </ci>
              </apply>
              <apply>
                <times/>
                <ci> koff_EK </ci>
                <ci> pEpK </ci>
              </apply>
            </apply>
          </math>
        </kineticLaw>
      </reaction>
      <reaction id="vep_ekin" name="vep_ekin" reversible="false" fast="false">
        <listOfReactants>
          <speciesReference species="EpK"/>
        </listOfReactants>
        <listOfProducts>
          <speciesReference species="pE"/>
          <speciesReference species="pK"/>
        </listOfProducts>
        <kineticLaw>
          <math xmlns="http://www.w3.org/1998/Math/MathML">
            <apply>
              <times/>
              <ci> kp_E_on </ci>
              <ci> kp_E </ci>
              <ci> EpK </ci>
            </apply>
          </math>
        </kineticLaw>
      </reaction>
      <reaction id="vepp" name="vepp" fast="false">
        <listOfReactants>
          <speciesReference species="E"/>
          <speciesReference species="P"/>
        </listOfReactants>
        <listOfProducts>
          <speciesReference species="EP"/>
        </listOfProducts>
        <kineticLaw>
          <math xmlns="http://www.w3.org/1998/Math/MathML">
            <apply>
              <minus/>
              <apply>
                <times/>
                <ci> kon_EP </ci>
                <ci> E </ci>
                <ci> P </ci>
              </apply>
              <apply>
                <times/>
                <ci> koff_EP </ci>
                <ci> EP </ci>
              </apply>
            </apply>
          </math>
        </kineticLaw>
      </reaction>
      <reaction id="veppp" name="veppp" fast="false">
        <listOfReactants>
          <speciesReference species="pE"/>
          <speciesReference species="P"/>
        </listOfReactants>
        <listOfProducts>
          <speciesReference species="pEP"/>
        </listOfProducts>
        <kineticLaw>
          <math xmlns="http://www.w3.org/1998/Math/MathML">
            <apply>
              <minus/>
              <apply>
                <times/>
                <ci> kon_EP </ci>
                <ci> pE </ci>
                <ci> P </ci>
              </apply>
              <apply>
                <times/>
                <ci> koff_EP </ci>
                <ci> pEP </ci>
              </apply>
            </apply>
          </math>
        </kineticLaw>
      </reaction>
      <reaction id="ve_eppp" name="ve_eppp" reversible="false" fast="false">
        <listOfReactants>
          <speciesReference species="pEP"/>
        </listOfReactants>
        <listOfProducts>
          <speciesReference species="E"/>
          <speciesReference species="P"/>
        </listOfProducts>
        <kineticLaw>
          <math xmlns="http://www.w3.org/1998/Math/MathML">
            <apply>
              <times/>
              <ci> kdp_E_on </ci>
              <ci> kdp_E </ci>
              <ci> pEP </ci>
            </apply>
          </math>
        </kineticLaw>
      </reaction>
      <reaction id="vrpPP2" name="vrpPP2" fast="false">
        <listOfReactants>
          <speciesReference species="pR"/>
          <speciesReference species="P2"/>
        </listOfReactants>
        <listOfProducts>
          <speciesReference species="pRP2"/>
        </listOfProducts>
        <kineticLaw>
          <math xmlns="http://www.w3.org/1998/Math/MathML">
            <apply>
              <minus/>
              <apply>
                <times/>
                <ci> kon_RP2 </ci>
                <ci> pR </ci>
                <ci> P2 </ci>
              </apply>
              <apply>
                <times/>
                <ci> koff_RP2 </ci>
                <ci> pRP2 </ci>
              </apply>
            </apply>
          </math>
        </kineticLaw>
      </reaction>
      <reaction id="vr_rpPP2" name="vr_rpPP2" reversible="false" fast="false">
        <listOfReactants>
          <speciesReference species="pRP2"/>
        </listOfReactants>
        <listOfProducts>
          <speciesReference species="R"/>
          <speciesReference species="P2"/>
        </listOfProducts>
        <kineticLaw>
          <math xmlns="http://www.w3.org/1998/Math/MathML">
            <apply>
              <times/>
              <ci> kdp_R </ci>
              <ci> pRP2 </ci>
            </apply>
          </math>
        </kineticLaw>
      </reaction>
      <reaction id="vr_PP2" fast="false">
        <listOfReactants>
          <speciesReference species="R"/>
          <speciesReference species="P2"/>
        </listOfReactants>
        <listOfProducts>
          <speciesReference species="RP2"/>
        </listOfProducts>
        <kineticLaw>
          <math xmlns="http://www.w3.org/1998/Math/MathML">
            <apply>
              <minus/>
              <apply>
                <times/>
                <ci> kon_RP2 </ci>
                <ci> R </ci>
                <ci> P2 </ci>
              </apply>
              <apply>
                <times/>
                <ci> koff_RP2 </ci>
                <ci> RP2 </ci>
              </apply>
            </apply>
          </math>
        </kineticLaw>
      </reaction>
      <reaction id="ver_PP2" fast="false">
        <listOfReactants>
          <speciesReference species="ER"/>
          <speciesReference species="P2"/>
        </listOfReactants>
        <listOfProducts>
          <speciesReference species="ERP2"/>
        </listOfProducts>
        <kineticLaw>
          <math xmlns="http://www.w3.org/1998/Math/MathML">
            <apply>
              <minus/>
              <apply>
                <times/>
                <ci> kon_RP2 </ci>
                <ci> ER </ci>
                <ci> P2 </ci>
              </apply>
              <apply>
                <times/>
                <ci> koff_RP2 </ci>
                <ci> ERP2 </ci>
              </apply>
            </apply>
          </math>
        </kineticLaw>
      </reaction>
      <reaction id="ve_rPP2" fast="false">
        <listOfReactants>
          <speciesReference species="E"/>
          <speciesReference species="RP2"/>
        </listOfReactants>
        <listOfProducts>
          <speciesReference species="ERP2"/>
        </listOfProducts>
        <kineticLaw>
          <math xmlns="http://www.w3.org/1998/Math/MathML">
            <apply>
              <minus/>
              <apply>
                <times/>
                <ci> kon_ER </ci>
                <ci> E </ci>
                <ci> RP2 </ci>
              </apply>
              <apply>
                <times/>
                <ci> koff_ER </ci>
                <ci> ERP2 </ci>
              </apply>
            </apply>
          </math>
        </kineticLaw>
      </reaction>
      <reaction id="vepr_PP2" fast="false">
        <listOfReactants>
          <speciesReference species="pER"/>
          <speciesReference species="P2"/>
        </listOfReactants>
        <listOfProducts>
          <speciesReference species="pERP2"/>
        </listOfProducts>
        <kineticLaw>
          <math xmlns="http://www.w3.org/1998/Math/MathML">
            <apply>
              <minus/>
              <apply>
                <times/>
                <ci> kon_RP2 </ci>
                <ci> pER </ci>
                <ci> P2 </ci>
              </apply>
              <apply>
                <times/>
                <ci> koff_RP2 </ci>
                <ci> pERP2 </ci>
              </apply>
            </apply>
          </math>
        </kineticLaw>
      </reaction>
      <reaction id="vep_rPP2" fast="false">
        <listOfReactants>
          <speciesReference species="pE"/>
          <speciesReference species="RP2"/>
        </listOfReactants>
        <listOfProducts>
          <speciesReference species="pERP2"/>
        </listOfProducts>
        <kineticLaw>
          <math xmlns="http://www.w3.org/1998/Math/MathML">
            <apply>
              <minus/>
              <apply>
                <times/>
                <ci> kon_ER </ci>
                <ci> pE </ci>
                <ci> RP2 </ci>
              </apply>
              <apply>
                <times/>
                <ci> koff_ER </ci>
                <ci> pERP2 </ci>
              </apply>
            </apply>
          </math>
        </kineticLaw>
      </reaction>
      <reaction id="veo_er_PP2" fast="false">
        <listOfReactants>
          <speciesReference species="EO_ER"/>
          <speciesReference species="P2"/>
        </listOfReactants>
        <listOfProducts>
          <speciesReference species="EO_ERP2"/>
        </listOfProducts>
        <kineticLaw>
          <math xmlns="http://www.w3.org/1998/Math/MathML">
            <apply>
              <minus/>
              <apply>
                <times/>
                <ci> kon_RP2 </ci>
                <ci> EO_ER </ci>
                <ci> P2 </ci>
              </apply>
              <apply>
                <times/>
                <ci> koff_RP2 </ci>
                <ci> EO_ERP2 </ci>
              </apply>
            </apply>
          </math>
        </kineticLaw>
      </reaction>
      <reaction id="veo_rPP2" fast="false">
        <listOfReactants>
          <speciesReference species="EO"/>
          <speciesReference species="RP2"/>
        </listOfReactants>
        <listOfProducts>
          <speciesReference species="EO_ERP2"/>
        </listOfProducts>
        <kineticLaw>
          <math xmlns="http://www.w3.org/1998/Math/MathML">
            <apply>
              <minus/>
              <apply>
                <times/>
                <ci> kon_ER </ci>
                <ci> EO </ci>
                <ci> RP2 </ci>
              </apply>
              <apply>
                <times/>
                <ci> koff_ER </ci>
                <ci> EO_ERP2 </ci>
              </apply>
            </apply>
          </math>
        </kineticLaw>
      </reaction>
      <reaction id="verPP2_o" fast="false">
        <listOfReactants>
          <speciesReference species="ERP2"/>
          <speciesReference species="O"/>
        </listOfReactants>
        <listOfProducts>
          <speciesReference species="EO_ERP2"/>
        </listOfProducts>
        <kineticLaw>
          <math xmlns="http://www.w3.org/1998/Math/MathML">
            <apply>
              <minus/>
              <apply>
                <times/>
                <ci> kon_EO </ci>
                <ci> ERP2 </ci>
                <ci> O </ci>
              </apply>
              <apply>
                <times/>
                <ci> koff_EO </ci>
                <ci> EO_ERP2 </ci>
              </apply>
            </apply>
          </math>
        </kineticLaw>
      </reaction>
      <reaction id="vepo_epr_PP2" fast="false">
        <listOfReactants>
          <speciesReference species="pEO_pER"/>
          <speciesReference species="P2"/>
        </listOfReactants>
        <listOfProducts>
          <speciesReference species="pEO_pERP2"/>
        </listOfProducts>
        <kineticLaw>
          <math xmlns="http://www.w3.org/1998/Math/MathML">
            <apply>
              <minus/>
              <apply>
                <times/>
                <ci> kon_RP2 </ci>
                <ci> pEO_pER </ci>
                <ci> P2 </ci>
              </apply>
              <apply>
                <times/>
                <ci> koff_RP2 </ci>
                <ci> pEO_pERP2 </ci>
              </apply>
            </apply>
          </math>
        </kineticLaw>
      </reaction>
      <reaction id="vepo_rPP2" fast="false">
        <listOfReactants>
          <speciesReference species="pEO"/>
          <speciesReference species="RP2"/>
        </listOfReactants>
        <listOfProducts>
          <speciesReference species="pEO_pERP2"/>
        </listOfProducts>
        <kineticLaw>
          <math xmlns="http://www.w3.org/1998/Math/MathML">
            <apply>
              <minus/>
              <apply>
                <times/>
                <ci> kon_ER </ci>
                <ci> pEO </ci>
                <ci> RP2 </ci>
              </apply>
              <apply>
                <times/>
                <ci> koff_ER </ci>
                <ci> pEO_pERP2 </ci>
              </apply>
            </apply>
          </math>
        </kineticLaw>
      </reaction>
      <reaction id="veprPP2_o" fast="false">
        <listOfReactants>
          <speciesReference species="pERP2"/>
          <speciesReference species="O"/>
        </listOfReactants>
        <listOfProducts>
          <speciesReference species="pEO_pERP2"/>
        </listOfProducts>
        <kineticLaw>
          <math xmlns="http://www.w3.org/1998/Math/MathML">
            <apply>
              <minus/>
              <apply>
                <times/>
                <ci> kon_EO </ci>
                <ci> pERP2 </ci>
                <ci> O </ci>
              </apply>
              <apply>
                <times/>
                <ci> koff_pEO </ci>
                <ci> pEO_pERP2 </ci>
              </apply>
            </apply>
          </math>
        </kineticLaw>
      </reaction>
      <reaction id="verp_PP2" fast="false">
        <listOfReactants>
          <speciesReference species="EpR"/>
          <speciesReference species="P2"/>
        </listOfReactants>
        <listOfProducts>
          <speciesReference species="EpRP2"/>
        </listOfProducts>
        <kineticLaw>
          <math xmlns="http://www.w3.org/1998/Math/MathML">
            <apply>
              <minus/>
              <apply>
                <times/>
                <ci> kon_RP2 </ci>
                <ci> EpR </ci>
                <ci> P2 </ci>
              </apply>
              <apply>
                <times/>
                <ci> koff_RP2 </ci>
                <ci> EpRP2 </ci>
              </apply>
            </apply>
          </math>
        </kineticLaw>
      </reaction>
      <reaction id="ve_rpPP2" fast="false">
        <listOfReactants>
          <speciesReference species="E"/>
          <speciesReference species="pRP2"/>
        </listOfReactants>
        <listOfProducts>
          <speciesReference species="EpRP2"/>
        </listOfProducts>
        <kineticLaw>
          <math xmlns="http://www.w3.org/1998/Math/MathML">
            <apply>
              <minus/>
              <apply>
                <times/>
                <ci> kon_ER </ci>
                <ci> E </ci>
                <ci> pRP2 </ci>
              </apply>
              <apply>
                <times/>
                <ci> koff_EpR </ci>
                <ci> EpRP2 </ci>
              </apply>
            </apply>
          </math>
        </kineticLaw>
      </reaction>
      <reaction id="veprp_PP2" fast="false">
        <listOfReactants>
          <speciesReference species="pEpR"/>
          <speciesReference species="P2"/>
        </listOfReactants>
        <listOfProducts>
          <speciesReference species="pEpRP2"/>
        </listOfProducts>
        <kineticLaw>
          <math xmlns="http://www.w3.org/1998/Math/MathML">
            <apply>
              <minus/>
              <apply>
                <times/>
                <ci> kon_RP2 </ci>
                <ci> pEpR </ci>
                <ci> P2 </ci>
              </apply>
              <apply>
                <times/>
                <ci> koff_RP2 </ci>
                <ci> pEpRP2 </ci>
              </apply>
            </apply>
          </math>
        </kineticLaw>
      </reaction>
      <reaction id="vep_rpPP2" fast="false">
        <listOfReactants>
          <speciesReference species="pE"/>
          <speciesReference species="pRP2"/>
        </listOfReactants>
        <listOfProducts>
          <speciesReference species="pEpRP2"/>
        </listOfProducts>
        <kineticLaw>
          <math xmlns="http://www.w3.org/1998/Math/MathML">
            <apply>
              <minus/>
              <apply>
                <times/>
                <ci> kon_ER </ci>
                <ci> pE </ci>
                <ci> pRP2 </ci>
              </apply>
              <apply>
                <times/>
                <ci> koff_EpR </ci>
                <ci> pEpRP2 </ci>
              </apply>
            </apply>
          </math>
        </kineticLaw>
      </reaction>
      <reaction id="veo_erp_PP2" fast="false">
        <listOfReactants>
          <speciesReference species="EO_EpR"/>
          <speciesReference species="P2"/>
        </listOfReactants>
        <listOfProducts>
          <speciesReference species="EO_EpRP2"/>
        </listOfProducts>
        <kineticLaw>
          <math xmlns="http://www.w3.org/1998/Math/MathML">
            <apply>
              <minus/>
              <apply>
                <times/>
                <ci> kon_RP2 </ci>
                <ci> EO_EpR </ci>
                <ci> P2 </ci>
              </apply>
              <apply>
                <times/>
                <ci> koff_RP2 </ci>
                <ci> EO_EpRP2 </ci>
              </apply>
            </apply>
          </math>
        </kineticLaw>
      </reaction>
      <reaction id="veo_rpPP2" fast="false">
        <listOfReactants>
          <speciesReference species="EO"/>
          <speciesReference species="pRP2"/>
        </listOfReactants>
        <listOfProducts>
          <speciesReference species="EO_EpRP2"/>
        </listOfProducts>
        <kineticLaw>
          <math xmlns="http://www.w3.org/1998/Math/MathML">
            <apply>
              <minus/>
              <apply>
                <times/>
                <ci> kon_ER </ci>
                <ci> EO </ci>
                <ci> pRP2 </ci>
              </apply>
              <apply>
                <times/>
                <ci> koff_EpR </ci>
                <ci> EO_EpRP2 </ci>
              </apply>
            </apply>
          </math>
        </kineticLaw>
      </reaction>
      <reaction id="verpPP2_o" fast="false">
        <listOfReactants>
          <speciesReference species="EpRP2"/>
          <speciesReference species="O"/>
        </listOfReactants>
        <listOfProducts>
          <speciesReference species="EO_EpRP2"/>
        </listOfProducts>
        <kineticLaw>
          <math xmlns="http://www.w3.org/1998/Math/MathML">
            <apply>
              <minus/>
              <apply>
                <times/>
                <ci> kon_EO </ci>
                <ci> EpRP2 </ci>
                <ci> O </ci>
              </apply>
              <apply>
                <times/>
                <ci> koff_EO </ci>
                <ci> EO_EpRP2 </ci>
              </apply>
            </apply>
          </math>
        </kineticLaw>
      </reaction>
      <reaction id="vepo_eprp_PP2" fast="false">
        <listOfReactants>
          <speciesReference species="pEO_pEpR"/>
          <speciesReference species="P2"/>
        </listOfReactants>
        <listOfProducts>
          <speciesReference species="pEO_pEpRP2"/>
        </listOfProducts>
        <kineticLaw>
          <math xmlns="http://www.w3.org/1998/Math/MathML">
            <apply>
              <minus/>
              <apply>
                <times/>
                <ci> kon_RP2 </ci>
                <ci> pEO_pEpR </ci>
                <ci> P2 </ci>
              </apply>
              <apply>
                <times/>
                <ci> koff_RP2 </ci>
                <ci> pEO_pEpRP2 </ci>
              </apply>
            </apply>
          </math>
        </kineticLaw>
      </reaction>
      <reaction id="vepo_rpPP2" fast="false">
        <listOfReactants>
          <speciesReference species="pEO"/>
          <speciesReference species="pRP2"/>
        </listOfReactants>
        <listOfProducts>
          <speciesReference species="pEO_pEpRP2"/>
        </listOfProducts>
        <kineticLaw>
          <math xmlns="http://www.w3.org/1998/Math/MathML">
            <apply>
              <minus/>
              <apply>
                <times/>
                <ci> kon_ER </ci>
                <ci> pEO </ci>
                <ci> pRP2 </ci>
              </apply>
              <apply>
                <times/>
                <ci> koff_EpR </ci>
                <ci> pEO_pEpRP2 </ci>
              </apply>
            </apply>
          </math>
        </kineticLaw>
      </reaction>
      <reaction id="veprpPP2_o" fast="false">
        <listOfReactants>
          <speciesReference species="pEpRP2"/>
          <speciesReference species="O"/>
        </listOfReactants>
        <listOfProducts>
          <speciesReference species="pEO_pEpRP2"/>
        </listOfProducts>
        <kineticLaw>
          <math xmlns="http://www.w3.org/1998/Math/MathML">
            <apply>
              <minus/>
              <apply>
                <times/>
                <ci> kon_EO </ci>
                <ci> pEpRP2 </ci>
                <ci> O </ci>
              </apply>
              <apply>
                <times/>
                <ci> koff_pEO </ci>
                <ci> pEO_pEpRP2 </ci>
              </apply>
            </apply>
          </math>
        </kineticLaw>
      </reaction>
      <reaction id="ver_PP2_cat" fast="false">
        <listOfReactants>
          <speciesReference species="EpRP2"/>
        </listOfReactants>
        <listOfProducts>
          <speciesReference species="ER"/>
          <speciesReference species="P2"/>
        </listOfProducts>
        <kineticLaw>
          <math xmlns="http://www.w3.org/1998/Math/MathML">
            <apply>
              <times/>
              <ci> kdp_R </ci>
              <ci> EpRP2 </ci>
            </apply>
          </math>
        </kineticLaw>
      </reaction>
      <reaction id="vepr_PP2_cat" fast="false">
        <listOfReactants>
          <speciesReference species="pEpRP2"/>
        </listOfReactants>
        <listOfProducts>
          <speciesReference species="pER"/>
          <speciesReference species="P2"/>
        </listOfProducts>
        <kineticLaw>
          <math xmlns="http://www.w3.org/1998/Math/MathML">
            <apply>
              <times/>
              <ci> kdp_R </ci>
              <ci> pEpRP2 </ci>
            </apply>
          </math>
        </kineticLaw>
      </reaction>
      <reaction id="veo_er_PP2_cat" fast="false">
        <listOfReactants>
          <speciesReference species="EO_EpRP2"/>
        </listOfReactants>
        <listOfProducts>
          <speciesReference species="EO_ER"/>
          <speciesReference species="P2"/>
        </listOfProducts>
        <kineticLaw>
          <math xmlns="http://www.w3.org/1998/Math/MathML">
            <apply>
              <times/>
              <ci> kdp_R </ci>
              <ci> EO_EpRP2 </ci>
            </apply>
          </math>
        </kineticLaw>
      </reaction>
      <reaction id="vepo_er_PP2_cat" fast="false">
        <listOfReactants>
          <speciesReference species="pEO_pEpRP2"/>
        </listOfReactants>
        <listOfProducts>
          <speciesReference species="pEO_ER"/>
          <speciesReference species="P2"/>
        </listOfProducts>
        <kineticLaw>
          <math xmlns="http://www.w3.org/1998/Math/MathML">
            <apply>
              <times/>
              <ci> kdp_R </ci>
              <ci> pEO_pEpRP2 </ci>
            </apply>
          </math>
        </kineticLaw>
      </reaction>
      <reaction id="veo_PP" fast="false">
        <listOfReactants>
          <speciesReference species="EO"/>
          <speciesReference species="P"/>
        </listOfReactants>
        <listOfProducts>
          <speciesReference species="EPO"/>
        </listOfProducts>
        <kineticLaw>
          <math xmlns="http://www.w3.org/1998/Math/MathML">
            <apply>
              <minus/>
              <apply>
                <times/>
                <ci> kon_EP </ci>
                <ci> EO </ci>
                <ci> P </ci>
              </apply>
              <apply>
                <times/>
                <ci> koff_EP </ci>
                <ci> EPO </ci>
              </apply>
            </apply>
          </math>
        </kineticLaw>
      </reaction>
      <reaction id="vePP_o" fast="false">
        <listOfReactants>
          <speciesReference species="EP"/>
          <speciesReference species="O"/>
        </listOfReactants>
        <listOfProducts>
          <speciesReference species="EPO"/>
        </listOfProducts>
        <kineticLaw>
          <math xmlns="http://www.w3.org/1998/Math/MathML">
            <apply>
              <minus/>
              <apply>
                <times/>
                <ci> kon_EO </ci>
                <ci> EP </ci>
                <ci> O </ci>
              </apply>
              <apply>
                <times/>
                <ci> koff_EO </ci>
                <ci> EPO </ci>
              </apply>
            </apply>
          </math>
        </kineticLaw>
      </reaction>
      <reaction id="vepo_PP" fast="false">
        <listOfReactants>
          <speciesReference species="pEO"/>
          <speciesReference species="P"/>
        </listOfReactants>
        <listOfProducts>
          <speciesReference species="pEPO"/>
        </listOfProducts>
        <kineticLaw>
          <math xmlns="http://www.w3.org/1998/Math/MathML">
            <apply>
              <minus/>
              <apply>
                <times/>
                <ci> kon_EP </ci>
                <ci> pEO </ci>
                <ci> P </ci>
              </apply>
              <apply>
                <times/>
                <ci> koff_EP </ci>
                <ci> pEPO </ci>
              </apply>
            </apply>
          </math>
        </kineticLaw>
      </reaction>
      <reaction id="vepPP_o" fast="false">
        <listOfReactants>
          <speciesReference species="pEP"/>
          <speciesReference species="O"/>
        </listOfReactants>
        <listOfProducts>
          <speciesReference species="pEPO"/>
        </listOfProducts>
        <kineticLaw>
          <math xmlns="http://www.w3.org/1998/Math/MathML">
            <apply>
              <minus/>
              <apply>
                <times/>
                <ci> kon_EO </ci>
                <ci> pEP </ci>
                <ci> O </ci>
              </apply>
              <apply>
                <times/>
                <ci> koff_pEO </ci>
                <ci> pEPO </ci>
              </apply>
            </apply>
          </math>
        </kineticLaw>
      </reaction>
      <reaction id="veo_or_PP" fast="false">
        <listOfReactants>
          <speciesReference species="EO_OR"/>
          <speciesReference species="P"/>
        </listOfReactants>
        <listOfProducts>
          <speciesReference species="EPO_OR"/>
        </listOfProducts>
        <kineticLaw>
          <math xmlns="http://www.w3.org/1998/Math/MathML">
            <apply>
              <minus/>
              <apply>
                <times/>
                <ci> kon_EP </ci>
                <ci> EO_OR </ci>
                <ci> P </ci>
              </apply>
              <apply>
                <times/>
                <ci> koff_EP </ci>
                <ci> EPO_OR </ci>
              </apply>
            </apply>
          </math>
        </kineticLaw>
      </reaction>
      <reaction id="vePP_OR" fast="false">
        <listOfReactants>
          <speciesReference species="EP"/>
          <speciesReference species="OR"/>
        </listOfReactants>
        <listOfProducts>
          <speciesReference species="EPO_OR"/>
        </listOfProducts>
        <kineticLaw>
          <math xmlns="http://www.w3.org/1998/Math/MathML">
            <apply>
              <minus/>
              <apply>
                <times/>
                <ci> kon_EO </ci>
                <ci> EP </ci>
                <ci> OR </ci>
              </apply>
              <apply>
                <times/>
                <ci> koff_EO </ci>
                <ci> EPO_OR </ci>
              </apply>
            </apply>
          </math>
        </kineticLaw>
      </reaction>
      <reaction id="veoPP_r" fast="false">
        <listOfReactants>
          <speciesReference species="EPO"/>
          <speciesReference species="R"/>
        </listOfReactants>
        <listOfProducts>
          <speciesReference species="EPO_OR"/>
        </listOfProducts>
        <kineticLaw>
          <math xmlns="http://www.w3.org/1998/Math/MathML">
            <apply>
              <minus/>
              <apply>
                <times/>
                <ci> kon_OR </ci>
                <ci> EPO </ci>
                <ci> R </ci>
              </apply>
              <apply>
                <times/>
                <ci> koff_OR </ci>
                <ci> EPO_OR </ci>
              </apply>
            </apply>
          </math>
        </kineticLaw>
      </reaction>
      <reaction id="vepo_or_PP" fast="false">
        <listOfReactants>
          <speciesReference species="pEO_OR"/>
          <speciesReference species="P"/>
        </listOfReactants>
        <listOfProducts>
          <speciesReference species="pEPO_OR"/>
        </listOfProducts>
        <kineticLaw>
          <math xmlns="http://www.w3.org/1998/Math/MathML">
            <apply>
              <minus/>
              <apply>
                <times/>
                <ci> kon_EP </ci>
                <ci> pEO_OR </ci>
                <ci> P </ci>
              </apply>
              <apply>
                <times/>
                <ci> koff_EP </ci>
                <ci> pEPO_OR </ci>
              </apply>
            </apply>
          </math>
        </kineticLaw>
      </reaction>
      <reaction id="vepPP_OR" fast="false">
        <listOfReactants>
          <speciesReference species="pEP"/>
          <speciesReference species="OR"/>
        </listOfReactants>
        <listOfProducts>
          <speciesReference species="pEPO_OR"/>
        </listOfProducts>
        <kineticLaw>
          <math xmlns="http://www.w3.org/1998/Math/MathML">
            <apply>
              <minus/>
              <apply>
                <times/>
                <ci> kon_EO </ci>
                <ci> pEP </ci>
                <ci> OR </ci>
              </apply>
              <apply>
                <times/>
                <ci> koff_pEO </ci>
                <ci> pEPO_OR </ci>
              </apply>
            </apply>
          </math>
        </kineticLaw>
      </reaction>
      <reaction id="vepoPP_r" fast="false">
        <listOfReactants>
          <speciesReference species="pEPO"/>
          <speciesReference species="R"/>
        </listOfReactants>
        <listOfProducts>
          <speciesReference species="pEPO_OR"/>
        </listOfProducts>
        <kineticLaw>
          <math xmlns="http://www.w3.org/1998/Math/MathML">
            <apply>
              <minus/>
              <apply>
                <times/>
                <ci> kon_OR </ci>
                <ci> pEPO </ci>
                <ci> R </ci>
              </apply>
              <apply>
                <times/>
                <ci> koff_OR </ci>
                <ci> pEPO_OR </ci>
              </apply>
            </apply>
          </math>
        </kineticLaw>
      </reaction>
      <reaction id="veo_orp_PP" fast="false">
        <listOfReactants>
          <speciesReference species="EO_OpR"/>
          <speciesReference species="P"/>
        </listOfReactants>
        <listOfProducts>
          <speciesReference species="EPO_OpR"/>
        </listOfProducts>
        <kineticLaw>
          <math xmlns="http://www.w3.org/1998/Math/MathML">
            <apply>
              <minus/>
              <apply>
                <times/>
                <ci> kon_EP </ci>
                <ci> EO_OpR </ci>
                <ci> P </ci>
              </apply>
              <apply>
                <times/>
                <ci> koff_EP </ci>
                <ci> EPO_OpR </ci>
              </apply>
            </apply>
          </math>
        </kineticLaw>
      </reaction>
      <reaction id="vePP_orp" fast="false">
        <listOfReactants>
          <speciesReference species="EP"/>
          <speciesReference species="OpR"/>
        </listOfReactants>
        <listOfProducts>
          <speciesReference species="EPO_OpR"/>
        </listOfProducts>
        <kineticLaw>
          <math xmlns="http://www.w3.org/1998/Math/MathML">
            <apply>
              <minus/>
              <apply>
                <times/>
                <ci> kon_EO </ci>
                <ci> EP </ci>
                <ci> OpR </ci>
              </apply>
              <apply>
                <times/>
                <ci> koff_EO </ci>
                <ci> EPO_OpR </ci>
              </apply>
            </apply>
          </math>
        </kineticLaw>
      </reaction>
      <reaction id="veoPP_rp" fast="false">
        <listOfReactants>
          <speciesReference species="EPO"/>
          <speciesReference species="pR"/>
        </listOfReactants>
        <listOfProducts>
          <speciesReference species="EPO_OpR"/>
        </listOfProducts>
        <kineticLaw>
          <math xmlns="http://www.w3.org/1998/Math/MathML">
            <apply>
              <minus/>
              <apply>
                <times/>
                <ci> kon_OR </ci>
                <ci> EPO </ci>
                <ci> pR </ci>
              </apply>
              <apply>
                <times/>
                <ci> koff_OpR </ci>
                <ci> EPO_OpR </ci>
              </apply>
            </apply>
          </math>
        </kineticLaw>
      </reaction>
      <reaction id="vepo_orp_PP" fast="false">
        <listOfReactants>
          <speciesReference species="pEO_OpR"/>
          <speciesReference species="P"/>
        </listOfReactants>
        <listOfProducts>
          <speciesReference species="pEPO_OpR"/>
        </listOfProducts>
        <kineticLaw>
          <math xmlns="http://www.w3.org/1998/Math/MathML">
            <apply>
              <minus/>
              <apply>
                <times/>
                <ci> kon_EP </ci>
                <ci> pEO_OpR </ci>
                <ci> P </ci>
              </apply>
              <apply>
                <times/>
                <ci> koff_EP </ci>
                <ci> pEPO_OpR </ci>
              </apply>
            </apply>
          </math>
        </kineticLaw>
      </reaction>
      <reaction id="vepPP_orp" fast="false">
        <listOfReactants>
          <speciesReference species="pEP"/>
          <speciesReference species="OpR"/>
        </listOfReactants>
        <listOfProducts>
          <speciesReference species="pEPO_OpR"/>
        </listOfProducts>
        <kineticLaw>
          <math xmlns="http://www.w3.org/1998/Math/MathML">
            <apply>
              <minus/>
              <apply>
                <times/>
                <ci> kon_EO </ci>
                <ci> pEP </ci>
                <ci> OpR </ci>
              </apply>
              <apply>
                <times/>
                <ci> koff_pEO </ci>
                <ci> pEPO_OpR </ci>
              </apply>
            </apply>
          </math>
        </kineticLaw>
      </reaction>
      <reaction id="vepoPP_rp" fast="false">
        <listOfReactants>
          <speciesReference species="pEPO"/>
          <speciesReference species="pR"/>
        </listOfReactants>
        <listOfProducts>
          <speciesReference species="pEPO_OpR"/>
        </listOfProducts>
        <kineticLaw>
          <math xmlns="http://www.w3.org/1998/Math/MathML">
            <apply>
              <minus/>
              <apply>
                <times/>
                <ci> kon_OR </ci>
                <ci> pEPO </ci>
                <ci> pR </ci>
              </apply>
              <apply>
                <times/>
                <ci> koff_OpR </ci>
                <ci> pEPO_OpR </ci>
              </apply>
            </apply>
          </math>
        </kineticLaw>
      </reaction>
      <reaction id="veo_kin" fast="false">
        <listOfReactants>
          <speciesReference species="EO"/>
          <speciesReference species="pK"/>
        </listOfReactants>
        <listOfProducts>
          <speciesReference species="EpKO"/>
        </listOfProducts>
        <kineticLaw>
          <math xmlns="http://www.w3.org/1998/Math/MathML">
            <apply>
              <minus/>
              <apply>
                <times/>
                <ci> kon_EK </ci>
                <ci> EO </ci>
                <ci> pK </ci>
              </apply>
              <apply>
                <times/>
                <ci> koff_EK </ci>
                <ci> EpKO </ci>
              </apply>
            </apply>
          </math>
        </kineticLaw>
      </reaction>
      <reaction id="vekin_o" fast="false">
        <listOfReactants>
          <speciesReference species="EpK"/>
          <speciesReference species="O"/>
        </listOfReactants>
        <listOfProducts>
          <speciesReference species="EpKO"/>
        </listOfProducts>
        <kineticLaw>
          <math xmlns="http://www.w3.org/1998/Math/MathML">
            <apply>
              <minus/>
              <apply>
                <times/>
                <ci> kon_EO </ci>
                <ci> EpK </ci>
                <ci> O </ci>
              </apply>
              <apply>
                <times/>
                <ci> koff_EO </ci>
                <ci> EpKO </ci>
              </apply>
            </apply>
          </math>
        </kineticLaw>
      </reaction>
      <reaction id="vepo_kin" fast="false">
        <listOfReactants>
          <speciesReference species="pEO"/>
          <speciesReference species="pK"/>
        </listOfReactants>
        <listOfProducts>
          <speciesReference species="pEpKO"/>
        </listOfProducts>
        <kineticLaw>
          <math xmlns="http://www.w3.org/1998/Math/MathML">
            <apply>
              <minus/>
              <apply>
                <times/>
                <ci> kon_EK </ci>
                <ci> pEO </ci>
                <ci> pK </ci>
              </apply>
              <apply>
                <times/>
                <ci> koff_EK </ci>
                <ci> pEpKO </ci>
              </apply>
            </apply>
          </math>
        </kineticLaw>
      </reaction>
      <reaction id="vepkin_o" fast="false">
        <listOfReactants>
          <speciesReference species="pEpK"/>
          <speciesReference species="O"/>
        </listOfReactants>
        <listOfProducts>
          <speciesReference species="pEpKO"/>
        </listOfProducts>
        <kineticLaw>
          <math xmlns="http://www.w3.org/1998/Math/MathML">
            <apply>
              <minus/>
              <apply>
                <times/>
                <ci> kon_EO </ci>
                <ci> pEpK </ci>
                <ci> O </ci>
              </apply>
              <apply>
                <times/>
                <ci> koff_pEO </ci>
                <ci> pEpKO </ci>
              </apply>
            </apply>
          </math>
        </kineticLaw>
      </reaction>
      <reaction id="veo_or_kin" fast="false">
        <listOfReactants>
          <speciesReference species="EO_OR"/>
          <speciesReference species="pK"/>
        </listOfReactants>
        <listOfProducts>
          <speciesReference species="EpKO_OR"/>
        </listOfProducts>
        <kineticLaw>
          <math xmlns="http://www.w3.org/1998/Math/MathML">
            <apply>
              <minus/>
              <apply>
                <times/>
                <ci> kon_EK </ci>
                <ci> EO_OR </ci>
                <ci> pK </ci>
              </apply>
              <apply>
                <times/>
                <ci> koff_EK </ci>
                <ci> EpKO_OR </ci>
              </apply>
            </apply>
          </math>
        </kineticLaw>
      </reaction>
      <reaction id="vekin_OR" fast="false">
        <listOfReactants>
          <speciesReference species="EpK"/>
          <speciesReference species="OR"/>
        </listOfReactants>
        <listOfProducts>
          <speciesReference species="EpKO_OR"/>
        </listOfProducts>
        <kineticLaw>
          <math xmlns="http://www.w3.org/1998/Math/MathML">
            <apply>
              <minus/>
              <apply>
                <times/>
                <ci> kon_EO </ci>
                <ci> EpK </ci>
                <ci> OR </ci>
              </apply>
              <apply>
                <times/>
                <ci> koff_EO </ci>
                <ci> EpKO_OR </ci>
              </apply>
            </apply>
          </math>
        </kineticLaw>
      </reaction>
      <reaction id="veokin_r" fast="false">
        <listOfReactants>
          <speciesReference species="EpKO"/>
          <speciesReference species="R"/>
        </listOfReactants>
        <listOfProducts>
          <speciesReference species="EpKO_OR"/>
        </listOfProducts>
        <kineticLaw>
          <math xmlns="http://www.w3.org/1998/Math/MathML">
            <apply>
              <minus/>
              <apply>
                <times/>
                <ci> kon_OR </ci>
                <ci> EpKO </ci>
                <ci> R </ci>
              </apply>
              <apply>
                <times/>
                <ci> koff_OR </ci>
                <ci> EpKO_OR </ci>
              </apply>
            </apply>
          </math>
        </kineticLaw>
      </reaction>
      <reaction id="vepo_or_kin" fast="false">
        <listOfReactants>
          <speciesReference species="pEO_OR"/>
          <speciesReference species="pK"/>
        </listOfReactants>
        <listOfProducts>
          <speciesReference species="pEpKO_OR"/>
        </listOfProducts>
        <kineticLaw>
          <math xmlns="http://www.w3.org/1998/Math/MathML">
            <apply>
              <minus/>
              <apply>
                <times/>
                <ci> kon_EK </ci>
                <ci> pEO_OR </ci>
                <ci> pK </ci>
              </apply>
              <apply>
                <times/>
                <ci> koff_EK </ci>
                <ci> pEpKO_OR </ci>
              </apply>
            </apply>
          </math>
        </kineticLaw>
      </reaction>
      <reaction id="vepkin_OR" fast="false">
        <listOfReactants>
          <speciesReference species="pEpK"/>
          <speciesReference species="OR"/>
        </listOfReactants>
        <listOfProducts>
          <speciesReference species="pEpKO_OR"/>
        </listOfProducts>
        <kineticLaw>
          <math xmlns="http://www.w3.org/1998/Math/MathML">
            <apply>
              <minus/>
              <apply>
                <times/>
                <ci> kon_EO </ci>
                <ci> pEpK </ci>
                <ci> OR </ci>
              </apply>
              <apply>
                <times/>
                <ci> koff_pEO </ci>
                <ci> pEpKO_OR </ci>
              </apply>
            </apply>
          </math>
        </kineticLaw>
      </reaction>
      <reaction id="vepokin_r" fast="false">
        <listOfReactants>
          <speciesReference species="pEpKO"/>
          <speciesReference species="R"/>
        </listOfReactants>
        <listOfProducts>
          <speciesReference species="pEpKO_OR"/>
        </listOfProducts>
        <kineticLaw>
          <math xmlns="http://www.w3.org/1998/Math/MathML">
            <apply>
              <minus/>
              <apply>
                <times/>
                <ci> kon_OR </ci>
                <ci> pEpKO </ci>
                <ci> R </ci>
              </apply>
              <apply>
                <times/>
                <ci> koff_OR </ci>
                <ci> pEpKO_OR </ci>
              </apply>
            </apply>
          </math>
        </kineticLaw>
      </reaction>
      <reaction id="veo_orp_kin" fast="false">
        <listOfReactants>
          <speciesReference species="EO_OpR"/>
          <speciesReference species="pK"/>
        </listOfReactants>
        <listOfProducts>
          <speciesReference species="EpKO_OpR"/>
        </listOfProducts>
        <kineticLaw>
          <math xmlns="http://www.w3.org/1998/Math/MathML">
            <apply>
              <minus/>
              <apply>
                <times/>
                <ci> kon_EK </ci>
                <ci> EO_OpR </ci>
                <ci> pK </ci>
              </apply>
              <apply>
                <times/>
                <ci> koff_EK </ci>
                <ci> EpKO_OpR </ci>
              </apply>
            </apply>
          </math>
        </kineticLaw>
      </reaction>
      <reaction id="vekin_orp" fast="false">
        <listOfReactants>
          <speciesReference species="EpK"/>
          <speciesReference species="OpR"/>
        </listOfReactants>
        <listOfProducts>
          <speciesReference species="EpKO_OpR"/>
        </listOfProducts>
        <kineticLaw>
          <math xmlns="http://www.w3.org/1998/Math/MathML">
            <apply>
              <minus/>
              <apply>
                <times/>
                <ci> kon_EO </ci>
                <ci> EpK </ci>
                <ci> OpR </ci>
              </apply>
              <apply>
                <times/>
                <ci> koff_EO </ci>
                <ci> EpKO_OpR </ci>
              </apply>
            </apply>
          </math>
        </kineticLaw>
      </reaction>
      <reaction id="veokin_rp" fast="false">
        <listOfReactants>
          <speciesReference species="EpKO"/>
          <speciesReference species="pR"/>
        </listOfReactants>
        <listOfProducts>
          <speciesReference species="EpKO_OpR"/>
        </listOfProducts>
        <kineticLaw>
          <math xmlns="http://www.w3.org/1998/Math/MathML">
            <apply>
              <minus/>
              <apply>
                <times/>
                <ci> kon_OR </ci>
                <ci> EpKO </ci>
                <ci> pR </ci>
              </apply>
              <apply>
                <times/>
                <ci> koff_OpR </ci>
                <ci> EpKO_OpR </ci>
              </apply>
            </apply>
          </math>
        </kineticLaw>
      </reaction>
      <reaction id="vepo_orp_kin" fast="false">
        <listOfReactants>
          <speciesReference species="pEO_OpR"/>
          <speciesReference species="pK"/>
        </listOfReactants>
        <listOfProducts>
          <speciesReference species="pEpKO_OpR"/>
        </listOfProducts>
        <kineticLaw>
          <math xmlns="http://www.w3.org/1998/Math/MathML">
            <apply>
              <minus/>
              <apply>
                <times/>
                <ci> kon_EK </ci>
                <ci> pEO_OpR </ci>
                <ci> pK </ci>
              </apply>
              <apply>
                <times/>
                <ci> koff_EK </ci>
                <ci> pEpKO_OpR </ci>
              </apply>
            </apply>
          </math>
        </kineticLaw>
      </reaction>
      <reaction id="vepkin_orp" fast="false">
        <listOfReactants>
          <speciesReference species="pEpK"/>
          <speciesReference species="OpR"/>
        </listOfReactants>
        <listOfProducts>
          <speciesReference species="pEpKO_OpR"/>
        </listOfProducts>
        <kineticLaw>
          <math xmlns="http://www.w3.org/1998/Math/MathML">
            <apply>
              <minus/>
              <apply>
                <times/>
                <ci> kon_EO </ci>
                <ci> pEpK </ci>
                <ci> OpR </ci>
              </apply>
              <apply>
                <times/>
                <ci> koff_pEO </ci>
                <ci> pEpKO_OpR </ci>
              </apply>
            </apply>
          </math>
        </kineticLaw>
      </reaction>
      <reaction id="vepokin_rp" fast="false">
        <listOfReactants>
          <speciesReference species="pEpKO"/>
          <speciesReference species="pR"/>
        </listOfReactants>
        <listOfProducts>
          <speciesReference species="pEpKO_OpR"/>
        </listOfProducts>
        <kineticLaw>
          <math xmlns="http://www.w3.org/1998/Math/MathML">
            <apply>
              <minus/>
              <apply>
                <times/>
                <ci> kon_OR </ci>
                <ci> pEpKO </ci>
                <ci> pR </ci>
              </apply>
              <apply>
                <times/>
                <ci> koff_OpR </ci>
                <ci> pEpKO_OpR </ci>
              </apply>
            </apply>
          </math>
        </kineticLaw>
      </reaction>
      <reaction id="veo_kin_inact" fast="false">
        <listOfReactants>
          <speciesReference species="EO"/>
          <speciesReference species="K"/>
        </listOfReactants>
        <listOfProducts>
          <speciesReference species="EKO"/>
        </listOfProducts>
        <kineticLaw>
          <math xmlns="http://www.w3.org/1998/Math/MathML">
            <apply>
              <minus/>
              <apply>
                <times/>
                <ci> kon_EK </ci>
                <ci> EO </ci>
                <ci> K </ci>
              </apply>
              <apply>
                <times/>
                <ci> koff_EK </ci>
                <ci> EKO </ci>
              </apply>
            </apply>
          </math>
        </kineticLaw>
      </reaction>
      <reaction id="vekin_inact_o" fast="false">
        <listOfReactants>
          <speciesReference species="EK"/>
          <speciesReference species="O"/>
        </listOfReactants>
        <listOfProducts>
          <speciesReference species="EKO"/>
        </listOfProducts>
        <kineticLaw>
          <math xmlns="http://www.w3.org/1998/Math/MathML">
            <apply>
              <minus/>
              <apply>
                <times/>
                <ci> kon_EO </ci>
                <ci> EK </ci>
                <ci> O </ci>
              </apply>
              <apply>
                <times/>
                <ci> koff_EO </ci>
                <ci> EKO </ci>
              </apply>
            </apply>
          </math>
        </kineticLaw>
      </reaction>
      <reaction id="vepo_kin_inact" fast="false">
        <listOfReactants>
          <speciesReference species="pEO"/>
          <speciesReference species="K"/>
        </listOfReactants>
        <listOfProducts>
          <speciesReference species="pEKO"/>
        </listOfProducts>
        <kineticLaw>
          <math xmlns="http://www.w3.org/1998/Math/MathML">
            <apply>
              <minus/>
              <apply>
                <times/>
                <ci> kon_EK </ci>
                <ci> pEO </ci>
                <ci> K </ci>
              </apply>
              <apply>
                <times/>
                <ci> koff_EK </ci>
                <ci> pEKO </ci>
              </apply>
            </apply>
          </math>
        </kineticLaw>
      </reaction>
      <reaction id="vepkin_inact_o" fast="false">
        <listOfReactants>
          <speciesReference species="pEK"/>
          <speciesReference species="O"/>
        </listOfReactants>
        <listOfProducts>
          <speciesReference species="pEKO"/>
        </listOfProducts>
        <kineticLaw>
          <math xmlns="http://www.w3.org/1998/Math/MathML">
            <apply>
              <minus/>
              <apply>
                <times/>
                <ci> kon_EO </ci>
                <ci> pEK </ci>
                <ci> O </ci>
              </apply>
              <apply>
                <times/>
                <ci> koff_pEO </ci>
                <ci> pEKO </ci>
              </apply>
            </apply>
          </math>
        </kineticLaw>
      </reaction>
      <reaction id="veo_or_kin_inact" fast="false">
        <listOfReactants>
          <speciesReference species="EO_OR"/>
          <speciesReference species="K"/>
        </listOfReactants>
        <listOfProducts>
          <speciesReference species="EKO_OR"/>
        </listOfProducts>
        <kineticLaw>
          <math xmlns="http://www.w3.org/1998/Math/MathML">
            <apply>
              <minus/>
              <apply>
                <times/>
                <ci> kon_EK </ci>
                <ci> EO_OR </ci>
                <ci> K </ci>
              </apply>
              <apply>
                <times/>
                <ci> koff_EK </ci>
                <ci> EKO_OR </ci>
              </apply>
            </apply>
          </math>
        </kineticLaw>
      </reaction>
      <reaction id="vekin_inact_OR" fast="false">
        <listOfReactants>
          <speciesReference species="EK"/>
          <speciesReference species="OR"/>
        </listOfReactants>
        <listOfProducts>
          <speciesReference species="EKO_OR"/>
        </listOfProducts>
        <kineticLaw>
          <math xmlns="http://www.w3.org/1998/Math/MathML">
            <apply>
              <minus/>
              <apply>
                <times/>
                <ci> kon_EO </ci>
                <ci> EK </ci>
                <ci> OR </ci>
              </apply>
              <apply>
                <times/>
                <ci> koff_EO </ci>
                <ci> EKO_OR </ci>
              </apply>
            </apply>
          </math>
        </kineticLaw>
      </reaction>
      <reaction id="veokin_inact_r" fast="false">
        <listOfReactants>
          <speciesReference species="EKO"/>
          <speciesReference species="R"/>
        </listOfReactants>
        <listOfProducts>
          <speciesReference species="EKO_OR"/>
        </listOfProducts>
        <kineticLaw>
          <math xmlns="http://www.w3.org/1998/Math/MathML">
            <apply>
              <minus/>
              <apply>
                <times/>
                <ci> kon_OR </ci>
                <ci> EKO </ci>
                <ci> R </ci>
              </apply>
              <apply>
                <times/>
                <ci> koff_OR </ci>
                <ci> EKO_OR </ci>
              </apply>
            </apply>
          </math>
        </kineticLaw>
      </reaction>
      <reaction id="vepo_or_kin_inact" fast="false">
        <listOfReactants>
          <speciesReference species="pEO_OR"/>
          <speciesReference species="K"/>
        </listOfReactants>
        <listOfProducts>
          <speciesReference species="pEKO_OR"/>
        </listOfProducts>
        <kineticLaw>
          <math xmlns="http://www.w3.org/1998/Math/MathML">
            <apply>
              <minus/>
              <apply>
                <times/>
                <ci> kon_EK </ci>
                <ci> pEO_OR </ci>
                <ci> K </ci>
              </apply>
              <apply>
                <times/>
                <ci> koff_EK </ci>
                <ci> pEKO_OR </ci>
              </apply>
            </apply>
          </math>
        </kineticLaw>
      </reaction>
      <reaction id="vepkin_inact_OR" fast="false">
        <listOfReactants>
          <speciesReference species="pEK"/>
          <speciesReference species="OR"/>
        </listOfReactants>
        <listOfProducts>
          <speciesReference species="pEKO_OR"/>
        </listOfProducts>
        <kineticLaw>
          <math xmlns="http://www.w3.org/1998/Math/MathML">
            <apply>
              <minus/>
              <apply>
                <times/>
                <ci> kon_EO </ci>
                <ci> pEK </ci>
                <ci> OR </ci>
              </apply>
              <apply>
                <times/>
                <ci> koff_pEO </ci>
                <ci> pEKO_OR </ci>
              </apply>
            </apply>
          </math>
        </kineticLaw>
      </reaction>
      <reaction id="vepokin_inact_r" fast="false">
        <listOfReactants>
          <speciesReference species="pEKO"/>
          <speciesReference species="R"/>
        </listOfReactants>
        <listOfProducts>
          <speciesReference species="pEKO_OR"/>
        </listOfProducts>
        <kineticLaw>
          <math xmlns="http://www.w3.org/1998/Math/MathML">
            <apply>
              <minus/>
              <apply>
                <times/>
                <ci> kon_OR </ci>
                <ci> pEKO </ci>
                <ci> R </ci>
              </apply>
              <apply>
                <times/>
                <ci> koff_OR </ci>
                <ci> pEKO_OR </ci>
              </apply>
            </apply>
          </math>
        </kineticLaw>
      </reaction>
      <reaction id="veo_orp_kin_inact" fast="false">
        <listOfReactants>
          <speciesReference species="EO_OpR"/>
          <speciesReference species="K"/>
        </listOfReactants>
        <listOfProducts>
          <speciesReference species="EKO_OpR"/>
        </listOfProducts>
        <kineticLaw>
          <math xmlns="http://www.w3.org/1998/Math/MathML">
            <apply>
              <minus/>
              <apply>
                <times/>
                <ci> kon_EK </ci>
                <ci> EO_OpR </ci>
                <ci> K </ci>
              </apply>
              <apply>
                <times/>
                <ci> koff_EK </ci>
                <ci> EKO_OpR </ci>
              </apply>
            </apply>
          </math>
        </kineticLaw>
      </reaction>
      <reaction id="vekin_inact_orp" fast="false">
        <listOfReactants>
          <speciesReference species="EK"/>
          <speciesReference species="OpR"/>
        </listOfReactants>
        <listOfProducts>
          <speciesReference species="EKO_OpR"/>
        </listOfProducts>
        <kineticLaw>
          <math xmlns="http://www.w3.org/1998/Math/MathML">
            <apply>
              <minus/>
              <apply>
                <times/>
                <ci> kon_EO </ci>
                <ci> EK </ci>
                <ci> OpR </ci>
              </apply>
              <apply>
                <times/>
                <ci> koff_EO </ci>
                <ci> EKO_OpR </ci>
              </apply>
            </apply>
          </math>
        </kineticLaw>
      </reaction>
      <reaction id="veokin_inact_rp" fast="false">
        <listOfReactants>
          <speciesReference species="EKO"/>
          <speciesReference species="pR"/>
        </listOfReactants>
        <listOfProducts>
          <speciesReference species="EKO_OpR"/>
        </listOfProducts>
        <kineticLaw>
          <math xmlns="http://www.w3.org/1998/Math/MathML">
            <apply>
              <minus/>
              <apply>
                <times/>
                <ci> kon_OR </ci>
                <ci> EKO </ci>
                <ci> pR </ci>
              </apply>
              <apply>
                <times/>
                <ci> koff_OpR </ci>
                <ci> EKO_OpR </ci>
              </apply>
            </apply>
          </math>
        </kineticLaw>
      </reaction>
      <reaction id="vepo_orp_kin_inact" fast="false">
        <listOfReactants>
          <speciesReference species="pEO_OpR"/>
          <speciesReference species="K"/>
        </listOfReactants>
        <listOfProducts>
          <speciesReference species="pEKO_OpR"/>
        </listOfProducts>
        <kineticLaw>
          <math xmlns="http://www.w3.org/1998/Math/MathML">
            <apply>
              <minus/>
              <apply>
                <times/>
                <ci> kon_EK </ci>
                <ci> pEO_OpR </ci>
                <ci> K </ci>
              </apply>
              <apply>
                <times/>
                <ci> koff_EK </ci>
                <ci> pEKO_OpR </ci>
              </apply>
            </apply>
          </math>
        </kineticLaw>
      </reaction>
      <reaction id="vepkin_inact_orp" fast="false">
        <listOfReactants>
          <speciesReference species="pEK"/>
          <speciesReference species="OpR"/>
        </listOfReactants>
        <listOfProducts>
          <speciesReference species="pEKO_OpR"/>
        </listOfProducts>
        <kineticLaw>
          <math xmlns="http://www.w3.org/1998/Math/MathML">
            <apply>
              <minus/>
              <apply>
                <times/>
                <ci> kon_EO </ci>
                <ci> pEK </ci>
                <ci> OpR </ci>
              </apply>
              <apply>
                <times/>
                <ci> koff_pEO </ci>
                <ci> pEKO_OpR </ci>
              </apply>
            </apply>
          </math>
        </kineticLaw>
      </reaction>
      <reaction id="vepokin_inact_rp" fast="false">
        <listOfReactants>
          <speciesReference species="pEKO"/>
          <speciesReference species="pR"/>
        </listOfReactants>
        <listOfProducts>
          <speciesReference species="pEKO_OpR"/>
        </listOfProducts>
        <kineticLaw>
          <math xmlns="http://www.w3.org/1998/Math/MathML">
            <apply>
              <minus/>
              <apply>
                <times/>
                <ci> kon_OR </ci>
                <ci> pEKO </ci>
                <ci> pR </ci>
              </apply>
              <apply>
                <times/>
                <ci> koff_OpR </ci>
                <ci> pEKO_OpR </ci>
              </apply>
            </apply>
          </math>
        </kineticLaw>
      </reaction>
    </listOfReactions>
  </model>
</sbml>
