# Supplementary material for: A non-catalytic herpesviral protein reconfigures ERK-RSK signaling by targeting kinase docking systems in the host
Source: Nat Commun. 2022 Jan 25;13:472. doi: 10.1038/s41467-022-28109-x (PMC8789800; doi:10.1038/s41467-022-28109-x)
Supplement: Supplementary file 4 — Supplementary Data 1 [file 41467_2022_28109_MOESM4_ESM.zip › README.txt]

The zip archive contains three SBML models: model_SPR.xml, model_invitro_incell.xml, and model_with_substrates.xml.
“model_SPR.xml" defines the model that is used for fitting the SPR experiments, while “model_invitro_incell.xml” defines the model used for fitting and analyzing the in vitro and in cell experiments. These two models are very similar, except that in the first the free species amounts instead of the total species amounts are kept constant and that the second contains additional species and reactions that are not present in the SPR experiments (for further details see Supplementary Methods). Finally, “model_with_substrates.xml" is identical to  “model_invitro_incell.xml”, except that it contains two additional generic substrate species.
