# Supplementary material for: A non-catalytic herpesviral protein reconfigures ERK-RSK signaling by targeting kinase docking systems in the host
Source: Nat Commun. 2022 Jan 25;13:472. doi: 10.1038/s41467-022-28109-x (PMC8789800; doi:10.1038/s41467-022-28109-x)
Supplement: Supplementary file 6 — Source data [file 41467_2022_28109_MOESM6_ESM.xlsx]

## Sheet: Fig 1
Fig 1A left
																	+ORF45
	ppERK2	Normalized ERK phosphorylation (ppERK)						TRIPLICATES (raw data: WB signal; a.u.)					Normalized to 20 min				TRIPLICATES (raw data: WB signal; a.u.)					Normalized to 20 min
	time (min)	Control_MEAN	DOX_6h_MEAN	Cont_SD	Dox6h_SD		time (min)	Control_1	Control_2	Control_3	Control_MEAN	Control_SD	Control_MEAN	Contol_SD		time (min)	Dox_1	Dox_2	Dox_3	DOX_MEAN	DOX_SD	DOX_MEAN	DOX_SD
	0	0.123393	0.283772	0.000303323	0.016458		0	1.00471	1.00021	1.00421	1.00304	0.00246568	0.123393	0.000303323		0	2.32231	2.43208	2.16587	2.30675	0.133785	0.283772	0.016458
	2	0.1126	0.359129	0.00973344	0.0368755		2	0.918367	0.992861	0.834706	0.915312	0.079122	0.1126	0.00973344		2	2.61787	3.21736	2.92271	2.91931	0.299756	0.359129	0.0368755
	3	0.15004	0.57725	0.042825	0.0526314		3	1.3955	1.44478	0.818691	1.21966	0.348119	0.15004	0.042825		3	4.19967	4.90776	4.96975	4.69239	0.427834	0.57725	0.0526314
	5	0.255944	1.09465	0.0782775	0.224557		5	2.501	2.39213	1.34849	2.08054	0.636309	0.255944	0.0782775		5	6.89522	9.33162	10.468	8.89829	1.8254	1.09465	0.224557
	7	0.394064	1.52012	0.137411	0.348098		7	4.1783	3.44703	1.98456	3.2033	1.117	0.394064	0.137411		7	9.68864	15.3242	12.0578	12.3569	2.82964	1.52012	0.348098
	10	0.652536	1.68472	0.185205	0.379788		10	6.04726	6.29408	3.57183	5.30439	1.50551	0.652536	0.185205		10	11.2858	17.175	12.6238	13.6949	3.08725	1.68472	0.379788
	15	0.969724	1.91035	0.18015	0.378111		15	8.42125	9.00172	6.22536	7.88278	1.46442	0.969724	0.18015		15	12.7912	18.8538	14.9421	15.529	3.07362	1.91035	0.378111
	20	1	1.67311	0.215122	0.435478		20	6.7483	10.0953	7.54307	8.12888	1.7487	1	0.215122		20	10.9244	17.6144	12.2628	13.6006	3.53995	1.67311	0.435478
	30	0.641147	1.37604	0.276529	0.276277		30	3.79592	7.80373	4.03578	5.21181	2.24787	0.641147	0.276529		30	9.6988	13.7691	10.089	11.1856	2.24582	1.37604	0.276277
	40	0.561569	1.3767	0.179835	0.0958775		40	3.46939	6.22485	4.00054	4.56493	1.46186	0.561569	0.179835		40	10.8951	10.603	12.075	11.191	0.779377	1.3767	0.0958775
	50	0.554261	1.38055	0.0938877	0.0340449		50	3.93586	5.37267	4.20805	4.50553	0.763202	0.554261	0.0938877		50	11.1034	11.0249	11.5387	11.2223	0.276747	1.38055	0.0340449
	60	0.536879	1.18002	0.0405426	0.185544		60	3.98379	4.54658	4.56231	4.36423	0.329566	0.536879	0.0405426		60	8.27988	11.24	9.25683	9.59222	1.50827	1.18002	0.185544
	Anti-ppERK				Anti-ERK
Control
+DOX
																	+ORF45
Fig 1A right								TRIPLICATES					Normalized to 20 min				TRPLICATES					Normalized to 20 min
	pS380(RSK)	Normalized RSK phosphorylation (pS380/RSK)					time (min)	Control_1	Control_2	Control_3	Control_MEAN	Cont_SD	Control_MEAN	Contol_SD		time (min)	Dox_1	Dox_2	Dox_3	DOX_MEAN	DOX_SD	DOX_MEAN	DOX_SD
	time (min)	Control_MEAN	DOX_MEAN	Control_SD	DOX_SD		0	0.0313971	0.00832263	0.00893143	0.0162171	0.0131498	0.163611	0.132666		0	0.114765	0.117134	0.0241091	0.085336	0.0530373	0.860941	0.535085
	0	0.163611	0.860941	0.132666	0.535085		2	0.0258575	0.00757672	0.012974	0.0154694	0.0093924	0.156068	0.0947584		2	0.133367	0.0871488	0.0508062	0.0904407	0.0413788	0.912441	0.417463
	2	0.156068	0.912441	0.0947584	0.417463		3	0.0227721	0.0180883	0.0194157	0.020092	0.00241404	0.202705	0.0243548		3	0.112988	0.138319	0.0864156	0.112574	0.0259543	1.13574	0.261849
	3	0.202705	1.13574	0.0243548	0.261849		5	0.0235714	0.0623099	0.0302431	0.0387081	0.0207101	0.39052	0.208941		5	0.106322	0.0874665	0.186069	0.126619	0.0523409	1.27744	0.528059
	5	0.39052	1.27744	0.208941	0.528059		7	0.0233087	0.0436838	0.0406992	0.0358972	0.0110036	0.362161	0.111014		7	0.0992662	0.147807	0.174893	0.140655	0.0383174	1.41905	0.386577
	7	0.362161	1.41905	0.111014	0.386577		10	0.0503115	0.0656194	0.0487311	0.0548873	0.00932778	0.553749	0.0941064		10	0.106202	0.120055	0.27588	0.167379	0.0942196	1.68865	0.950565
	10	0.553749	1.68865	0.0941064	0.950565		15	0.0602216	0.0937052	0.102461	0.0854627	0.0222935	0.862219	0.224916		15	0.180139	0.250403	0.368769	0.266437	0.0953317	2.68804	0.961785
	15	0.862219	2.68804	0.224916	0.961785		20	0.0928386	0.10136	0.10316	0.0991195	0.00551344	1	0.0556242		20	0.238082	0.185409	0.332161	0.251884	0.0743431	2.54122	0.750035
	20	1	2.54122	0.0556242	0.750035		30	0.0851904	0.0867885	0.0829466	0.0849752	0.00193	0.8573	0.0194714		30	0.153542	0.242328	0.205191	0.200353	0.0445904	2.02133	0.449865
	30	0.8573	2.02133	0.0194714	0.449865		40	0.0955469	0.0774165	0.0787433	0.0839022	0.0101064	0.846475	0.101962		40	0.152497	0.212422	0.181097	0.182005	0.029973	1.83622	0.302392
	40	0.846475	1.83622	0.101962	0.302392		50	0.0814951	0.0519794	0.0747664	0.0694136	0.0154687	0.700302	0.156062		50	0.210149	0.16984	0.212736	0.197575	0.024054	1.9933	0.242677
	50	0.700302	1.9933	0.156062	0.242677		60	0.06258	0.0473301	0.0819977	0.0639693	0.0173755	0.645375	0.175298		60	0.0943216	0.176093	0.169324	0.14658	0.0453831	1.47882	0.457863
	60	0.645375	1.47882	0.175298	0.457863
	Anti-pS380(RSK1)				Anti-tubulin
Control
+DOX
Fig 1B
	ppERK2	Normalized ERK phosphorylation (ppERK)
	time (min)	Control_MEAN	DOX_MEAN	Control_SD	DOX_SD			TRIPLICATES					Normalized to 7 min			time (min)	TRIPLICATES					Normalized to 7 min
	0	0.175788	0.179377	0.0920793	0.0402992		time (min)	Control_1	Control_2	Control_3	Control_MEAN	Control_SD	Control_MEAN	Control_SD			Dox_1	Dox_2	Dox_3	DOX_MEAN	DOX_SD	DOX_MEAN	DOX_SD
	2	0.425114	0.339109	0.187161	0.0446407		0	0.267568	0.0904543	0.155228	0.171083	0.089615	0.175788	0.0920793		0	0.133363	0.178926	0.211442	0.174577	0.0392207	0.179377	0.0402992
	3	0.785492	0.547015	0.117457	0.194245		2	0.602817	0.398981	0.239411	0.413737	0.182152	0.425114	0.187161		2	0.360754	0.299312		0.330033	0.043446	0.339109	0.0446407
	5	0.97524	0.697932	0.0903881	0.196152		3	0.860095	0.637858	0.795458	0.764471	0.114313	0.785492	0.117457		3	0.561455	0.330473	0.705197	0.532375	0.189047	0.547015	0.194245
	7	1	0.731585	0.0327728	0.0792873		5	1.00021	0.847563	0.999653	0.949141	0.0879691	0.97524	0.0903881		5	0.633715	0.515239	0.888808	0.679254	0.190903	0.697932	0.196152
	10	0.896676	0.724497	0.130155	0.0977052		7	0.981757	1.00001	0.937947	0.973238	0.0318957	1	0.0327728		7	0.663119	0.800964	0.671936	0.712006	0.0771654	0.731585	0.0792873
	15	0.833563	0.644775	0.0542498	0.221439		10	0.970474	0.917975	0.729586	0.872678	0.126671	0.896676	0.130155		10	0.686864	0.807998	0.620461	0.705108	0.0950903	0.724497	0.0977052
	20	0.695574	0.571312	0.0797466	0.085932		15	0.870201	0.795262	0.768303	0.811255	0.052798	0.833563	0.0542498		15	0.5954	0.857289	0.429869	0.627519	0.215513	0.644775	0.221439
	30	0.587596	0.570007	0.0314135	0.128907		20	0.759916	0.606115	0.664844	0.676958	0.0776124	0.695574	0.0797466		20	0.54762	0.643539	0.476908	0.556022	0.0836323	0.571312	0.085932
	40	0.559521	0.485569	0.0415904	0.124577		30	0.586158	0.536769	0.592683	0.57187	0.0305728	0.587596	0.0314135		30	0.582668	0.663899	0.417689	0.554752	0.125457	0.570007	0.128907
	50	0.545835	0.490251	0.0219066	0.0807406		40	0.498606	0.574969	0.560064	0.544546	0.0404773	0.559521	0.0415904		40	0.522887	0.56056	0.334275	0.472574	0.121243	0.485569	0.124577
	60	0.42535	0.363026	0.0624189	0.0641934		50	0.528381	0.511473	0.553828	0.531227	0.0213203	0.545835	0.0219066		50	0.422019	0.442263	0.567111	0.477131	0.0785798	0.490251	0.0807406
		0					60	0.454876	0.442859	0.344164	0.413966	0.0607484	0.42535	0.0624189		60	0.408161	0.366466	0.285306	0.353311	0.0624754	0.363026	0.0641934
	Anti-ppERK				Anti-ERK
Control
+DOX
Fig 1C	Luciferase complementation assay of RSK2 fragments and ORF45
		WT	WT+DOX	∆D	∆D+DOX	NTK	NTK+DOX	CTK	CTK+DOX	CTK_∆D	CTK_∆D+DOX
	Sample_1	72787	131962	4849	9971	8224	15875	68931	76718	10148	9887
	Sample_2	76239	131675	5560	11777	8623	17867	72241	80387	11524	11135
	Sample_3	79961	140138	5970	12630	10248	19745	76305	84206	12535	12486
	mean	76329	134592	5459.67	11459.3	9031.67	17829	72492.3	80437	11402.3	11169.3
	Stdev	3587.85	4805.41	567.195	1357.67	1072.1	1935.28	3693.42	3744.25	1198.14	1299.84
	Norm_MEAN	1	1.76331	0.0715281	0.150131	0.118325	0.233581	0.949735	1.05382	0.149384	0.146331
	NORM_SD	0.047005	0.0629565	0.00743093	0.017787	0.0140458	0.0253545	0.0483882	0.0490541	0.0156971	0.0170294
	P (TTEST,two tail)	7.3104e-05		0.0021202		0.00232948		0.0590219		0.830618
		***		**		**		NS		NS

## Sheet: Fig 2
Fig 2A
ERK2 conc. /µM	raw.FP.data.1	raw.FP.data.2	raw.FP.data.3	raw.FP.data.Ʃ	FB.1	FB.2	FB.3	FB.MEAN	FB.SD				ERK2pp conc /µM	raw.FP.data.1	raw.FP.data.2	raw.FP.data.3	raw.FP.data.Ʃ	FB.1	FB.2	FB.3	FB.MEAN	FB.SD
50	106	100	98	101.333	0.731707	0.658537	0.634146	0.674797	0.0507723	I min	46		50	136	135	137	136	1.07317	1.06098	1.08537	1.07317	0.0121951	I min	48
25	83	82	89	84.6667	0.45122	0.439024	0.52439	0.471545	0.04617	I max	128		25	127	132	130	129.667	0.963415	1.02439	1	0.995935	0.0306904	I max	130
12.5	71	73	73	72.3333	0.304878	0.329268	0.329268	0.321138	0.0140817				12.5	123	124	125	124	0.914634	0.926829	0.939024	0.926829	0.0121951
6.25	65	63	63	63.6667	0.231707	0.207317	0.207317	0.215447	0.0140817				6.25	111	116	115	114	0.768293	0.829268	0.817073	0.804878	0.0322653
3.125	55	57	54	55.3333	0.109756	0.134146	0.097561	0.113821	0.0186284				3.125	109	114	111	111.333	0.743902	0.804878	0.768293	0.772358	0.0306904
1.5625	55	49	54	52.6667	0.109756	0.0365854	0.097561	0.0813008	0.0392018				1.5625	97	99	101	99	0.597561	0.621951	0.646341	0.621951	0.0243902
0.78125	50	53	50	51	0.0487805	0.0853659	0.0487805	0.0609756	0.0211226				0.78125	92	92	89	91	0.536585	0.536585	0.5	0.52439	0.0211226
0.390625	51	49	46	48.6667	0.0609756	0.0365854	0	0.0325203	0.0306904				0.390625	83	79	81	81	0.426829	0.378049	0.402439	0.402439	0.0243902
0.195312	46	46	46	46	0	0	0	0	0				0.195312	68	70	69	69	0.243902	0.268293	0.256098	0.256098	0.0121951
0	44	44	40	42.6667	-0.0243902	-0.0243902	-0.0731707	-0.0406504	0.0281634				0	42	45	45	44	-0.0731707	-0.0365854	-0.0365854	-0.0487805	0.0211226
Fig 2D		SPR data
	WT	L285W
time (min)	RU	RU
-0.99987	0.0117493	-0.0017395
-0.791537	-0.050354	0.00997925
-0.583203	-0.0464478	0.0197449
-0.37487	-0.0288696	-0.009552
-0.166537	-0.00933838	-0.0290833
0.0417968	1.75824	43.444
0.25013	12.0903	59.3205
0.458463	22.0219	62.2873
0.666797	31.3696	64.592
0.87513	39.9614	66.4612
1.08346	47.643	67.9381
1.2918	54.3797	69.0783
1.50013	60.184	69.8947
1.70847	64.9946	70.5295
1.9168	68.9809	70.9377
2.12513	72.3383	71.2385
2.33347	75.2016	71.4592
2.5418	77.4477	71.6682
2.75013	79.3793	71.883
2.95847	81.0293	72.1682
3.1668	82.4575	72.2112
3.37513	83.7211	71.8283
3.58347	84.7289	71.4377
3.7918	85.6411	71.0588
4.00013	86.4594	70.7795
4.20847	87.1899	70.5569
4.4168	87.9086	70.4475
4.62513	88.4692	70.3596
4.83347	89.02	70.3322
5.0418	89.5414	70.3694
5.25013	90.059	70.4787
5.45847	90.5688	70.6291
5.6668	90.9203	70.717
5.87513	91.0297	41.8596
6.08347	89.0297	30.5666
6.2918	87.2114	27.3889
6.50013	85.5395	25.4104
6.70847	84.0024	23.9572
6.9168	82.5707	22.8186
7.12513	81.27	21.969
7.33347	80.0414	21.1584
7.5418	78.8403	20.5471
7.75013	77.7309	20.0002
7.95847	76.6821	19.4885
8.1668	75.6489	19.0705
8.37513	74.6586	18.6877
8.58347	73.7289	18.3088
8.7918	72.8891	17.9787
9.00013	72.059	17.6994
9.20847	71.2582	17.4279
9.4168	70.4203	17.1682
9.62513	69.6508	16.9787
9.83347	68.9203	16.758
10.0418	68.2309	16.5705
10.2501	67.5004	16.3791
10.4585	66.9008	16.1779
10.6668	66.2016	15.967
10.8751	65.6215	15.8283
11.0835	65.0121	15.6604
11.2918	64.4516	15.5295
11.5001	63.9496	15.3908
11.7085	63.4008	15.2893
11.9168	62.8793	15.1467
12.1251	62.309	15.0373
12.3335	61.7914	14.969
12.5418	61.2817	14.799
12.7501	60.7621	14.7092
12.9585	60.2719	14.6584
13.1668	59.7895	14.5764
13.3751	59.311	14.3987
13.5835	58.9106	14.2873
13.7918	58.4516	14.2287
14.0001	58.0024	14.1291
14.2085	57.602	14.0178
14.4168	57.2094	13.9182
14.6251	56.7914	13.8576
14.8335	56.4125	13.7795
15.0418	56.102	13.76
15.2501	55.7309	13.7092
15.4585	55.311	13.5608
15.6668	54.9516	13.5197
15.8751	54.5395	13.467
16.0835	54.2094	13.4397
16.2918	53.893	13.3908
16.5001	53.5707	13.3283
16.7085	53.1996	13.2678
16.9168	52.8598	13.2522
17.1252	52.7426	13.1545
17.3335	52.3989	13.1389
17.5418	52.0688	13.049
17.7502	51.7895	13.008
17.9585	51.518	12.9807
18.1668	51.2114	12.9182
18.3752	50.9301	12.8987
18.5835	50.6508	12.8479
18.7918	50.352	12.8381
19.0002	50.0903	12.7385
19.2085	49.77	12.7385
19.4168	49.5004	12.7092
19.6252	49.2621	12.6779
19.8335	48.9907	12.6487
20.0418	48.7719	12.6096
20.2502	48.5532	12.5881
20.4585	48.27	12.4807
20.6668	48.0571	12.4397
20.8752	47.8598	12.3987
21.0835	47.6293	12.3479
21.2918	47.4086	12.3596
21.5002	47.1606	12.3479
21.7085	46.9496	12.2795
21.9168	46.7426	12.2795
22.1252	46.4887	12.2776
22.3335	46.2719	12.1779
22.5418	46.0102	12.1584
22.7502	45.8207	12.1584
22.9585	45.6879	12.0295
23.1668	45.4692	12.0276
23.3752	45.2524	11.9904
23.5835	45.0903	11.9787
23.7918	44.9399	11.9377
24.0002	44.7114	11.8811
24.2085	44.5219	11.8596
24.4168	44.3207	11.8674
24.6252	44.1723	11.8166
24.8335	44.0102	11.8186
25.0418	43.8715	11.8186
25.2502	43.7094	11.7795
25.4585	43.5004	11.758
25.6668	43.3989	11.7072
25.8752	43.2114	11.717
26.0835	42.9985	11.676
26.2918	42.8403	11.6565
26.5002	42.6606	11.6389
26.7085	42.5102	11.6194
26.9168	42.4203	11.6389
27.1252	42.2504	11.5959
27.3335	42.0981	11.5393
27.5418	41.8813	11.5276
27.7502	41.7192	11.4787
27.9585	41.602	11.4768
28.1668	41.4711	11.4787
28.3752	41.3188	11.4065
28.5835	41.1391	11.3869
28.7918	41.0493	11.3674
29.0002	40.8911	11.301
29.2085	40.7797	11.3166
29.4168	40.6703	11.2893
29.6252	40.4731	11.2776
29.8335	40.3832	11.3088
30.0418	40.2211	11.2385
30.2502	40.1	11.2483
30.4585	39.9594	11.219
30.6668	39.8383	11.2287
30.8752	39.7309	11.26
31.0835	39.6	11.2287
31.2918	39.5102	11.1897
31.5002	39.3715	11.1994
31.7085	39.2407	11.1682
31.9168	39.1293	11.1799
32.1252	38.9809	11.1487
32.3335	38.8891	11.1076
32.5418	38.7914	11.0998
32.7502	38.6508	11.0588
32.9585	38.5395	11.008
33.1668	38.4379	10.9397
33.3752	38.3207	10.9299
33.5835	38.2211	10.9397
33.7918	38.1215	10.9182
34.0002	38.0278	10.9279
34.2085	37.9305	10.8108
34.4168	37.8305	10.8576
34.6252	37.7993	10.8791
34.8335	37.6391	10.8498
35.0418	37.561	10.8381
35.2502	37.4008	10.799
35.4585	37.3715	10.7795
35.6668	37.2504	10.7092
35.8752	37.1508	10.7287
36.0835	37.0629	10.76
36.2918	36.9614	10.758
36.5002	36.8188	10.7092
36.7085	36.7602	10.7385
36.9168	36.6391	10.6877
37.1252	36.561	10.6897
37.3335	36.4731	10.6487
37.5418	36.4028	10.6799
37.7502	36.3227	10.6174
37.9585	36.2192	10.6604
38.1668	36.1606	10.6408
38.3752	36.1196	10.6213
38.5835	35.9692	10.6076
38.7918	35.9282	10.5588
39.0002	35.8012	10.5901

## Sheet: Fig 3
Fig 3D left			RSK2-ORF45 interaction
	Luminescence complementation assay
	ORF mutant	Luminescence (a.u.)( n=6)						MEAN	SD	P (TTEST)
	WT	27270	40855	35010	19399	21720	33732	29664.3	8301.51
	F66A	6243	6802	6611	4433	7774	3663	5921	1555.78	4.26681e-05	Significant (****)
	mFXFP	31513	24494	24827	20526	23727	27962	25508.2	3783.29	0.290553	Nonsignificant
	F66A/mFXFP	4271	4146	2348	2976	3132	3523	3399.33	733.292	1.6068e-05	Significant (****)
Fig 3D middle			RSK2-ORF45 interaction / + EGF
Luminescence complementation assay with EGF stimulation							EGF/Control: luminesce data of stimulated cells / luminescence data of untreated cells
	EGF/Control
	MEAN				SD
time (min)	WT	F66A	mutFXFP	F66A+mutFXFP	WT	F66A	mutFXFP	F66A+mutFXFP
0	0.868524	0.890533	0.958752	0.912912	0.261513	0.209448	0.133732	0.241769
1	0.921981	1.16292	0.966112	0.906868	0.197887	0.145455	0.0977258	0.118298
2	0.964174	1.41329	0.989598	0.97494	0.151171	0.2605	0.0691782	0.0966303
3	0.972626	1.70801	0.972771	1.00967	0.134554	0.400625	0.0710066	0.0845949
4	0.931737	1.87806	0.932879	0.984634	0.111566	0.449844	0.0652513	0.107273
5	0.909857	1.95927	0.924027	0.98414	0.104136	0.470578	0.0640101	0.0677039
6	0.882416	2.00542	0.92004	0.963113	0.0800475	0.479834	0.0829668	0.0876999
7	0.878449	2.01914	0.932625	0.983235	0.0902032	0.490707	0.0737067	0.0860952
8	0.882101	1.96325	0.926936	0.944433	0.0833502	0.468516	0.0827136	0.077041
9	0.862266	1.95959	0.914013	0.913213	0.0698756	0.457868	0.0818712	0.0948395
10	0.873509	1.88636	0.911736	0.960105	0.0792518	0.429302	0.0857088	0.0785613
11	0.870493	1.80021	0.914259	0.932842	0.0661803	0.415625	0.0879061	0.080917
12	0.864915	1.77842	0.927175	0.932894	0.068633	0.381237	0.0905875	0.0882214
13	0.849609	1.71013	0.947133	0.904328	0.0795871	0.328933	0.0835653	0.101833
14	0.840064	1.67346	0.963665	0.894069	0.0897277	0.30911	0.0906217	0.131375
15	0.836969	1.58989	0.976495	0.931775	0.084138	0.262741	0.0987482	0.0971127
16	0.829219	1.55784	0.972402	0.88982	0.08635	0.255615	0.0950664	0.127282
17	0.819597	1.5067	0.974176	0.947306	0.0925465	0.250131	0.113396	0.115263
18	0.830097	1.40143	0.989123	0.925964	0.0945425	0.218136	0.0963235	0.13154
19	0.841539	1.39373	0.991269	0.947732	0.0929529	0.225089	0.109026	0.135669
20	0.836351	1.32245	0.992417	0.980779	0.0825051	0.198762	0.114028	0.114227
21	0.837433	1.32558	0.986615	0.951588	0.087164	0.205664	0.107739	0.112404
22	0.833332	1.3005	0.988551	0.949478	0.0829378	0.18584	0.114156	0.117944
23	0.811717	1.28608	0.967845	0.952335	0.0916507	0.182476	0.120417	0.108768
24	0.83146	1.25132	0.972431	0.976317	0.0885925	0.198122	0.106855	0.120911
25	0.831927	1.26975	0.984762	0.997009	0.0884122	0.200217	0.120613	0.0991029
26	0.830704	1.23792	0.98728	0.989325	0.0890047	0.204561	0.117749	0.0991298
27	0.842226	1.20473	0.971398	0.97436	0.078158	0.206248	0.111271	0.100256
28	0.838133	1.20499	0.956858	0.967211	0.0747576	0.196425	0.106301	0.113959
29	0.849299	1.18696	0.96551	0.982865	0.0796409	0.174299	0.10533	0.11189
30	0.843589	1.21845	0.974219	0.949673	0.0892902	0.189846	0.10587	0.102313
31	0.843182	1.19541	0.992546	0.968399	0.0878804	0.188939	0.106882	0.118583
32	0.847333	1.16663	0.99103	0.946086	0.073215	0.198205	0.10445	0.107691
33	0.841077	1.17633	0.979144	0.926516	0.0834659	0.200644	0.102781	0.101716
34	0.865279	1.14867	0.962773	0.937488	0.0834573	0.196867	0.0976606	0.0798719
35	0.841681	1.19276	0.971159	0.968733	0.0774824	0.192102	0.100403	0.0958658
36	0.824989	1.16452	0.975144	0.949512	0.0746266	0.187828	0.107627	0.0976518
37	0.835223	1.17651	0.967973	0.948268	0.0752092	0.184767	0.102762	0.0962546
38	0.840538	1.1338	0.992524	0.969938	0.0873512	0.165326	0.0966946	0.0996655
39	0.851884	1.11554	1.02802	0.93317	0.0913171	0.151838	0.0928434	0.102429
40	0.848241	1.10693	1.01732	0.968433	0.100085	0.178898	0.103109	0.0754466
41	0.845329	1.13962	1.03641	0.978806	0.0886354	0.1834	0.10208	0.100625
42	0.841905	1.12207	1.05081	0.97948	0.0911853	0.175793	0.10822	0.0782786
43	0.856701	1.11729	1.05665	1.00606	0.0878613	0.190698	0.118572	0.070481
44	0.843534	1.12258	1.06215	0.939783	0.0865695	0.180627	0.122584	0.0910539
45	0.858347	1.09692	1.0774	0.988482	0.097188	0.1875	0.121039	0.105944
46	0.866851	1.06475	1.077	0.961657	0.101497	0.135024	0.11655	0.0832786
47	0.863272	1.05849	1.07066	0.99287	0.104872	0.150266	0.121911	0.106039
48	0.860653	1.08764	1.06939	0.990634	0.0951796	0.150602	0.110533	0.114407
49	0.874806	1.05699	1.0634	1.02538	0.0998979	0.157138	0.111434	0.0695186
50	0.881858	1.05842	1.05811	0.967974	0.100718	0.173554	0.107768	0.0769762
51	0.887503	1.05244	1.03952	0.990337	0.0996719	0.15547	0.108179	0.0580892
52	0.891156	1.03474	1.06811	0.963603	0.108847	0.140065	0.116021	0.0742837
53	0.889906	1.02238	1.09788	0.955637	0.100473	0.13597	0.128233	0.0772715
54	0.913272	1.04194	1.10533	0.98228	0.101572	0.152403	0.125656	0.0710531
55	0.893478	1.02695	1.1134	0.965668	0.0962506	0.134083	0.120926	0.0825569
56	0.897631	1.01686	1.11969	0.987455	0.106407	0.131705	0.121215	0.0913387
Fig 3D right			ERK2-ORF45 interaction / + EGF					EGF/Control: luminesce data of stimulated cells / luminescence data of untreated cells
	EGF / Control
	MEAN			SD
time (min)	WT	mutFXFP	F66A	WT	mutFXFP	F66A
0	1.06962	1.83106	1.52682	0.2788	0.133555	0.173754
1	1.09876	1.96631	1.50695	0.319143	0.190705	0.124686
2	1.35771	6.68406	1.34402	0.335832	0.194937	0.148455
3	2.09416	22.1009	1.01667	0.329419	0.183751	0.177127
4	2.97292	32.9949	0.732736	0.345932	0.28487	0.182007
5	3.38544	38.8003	0.585953	0.349422	0.231715	0.165227
6	3.40966	40.0783	0.514563	0.402795	0.33656	0.227949
7	3.38405	36.9082	0.475186	0.42442	0.351934	0.212296
8	3.23616	32.1244	0.456387	0.391243	0.340905	0.264769
9	3.19377	31.1782	0.42252	0.442079	0.297697	0.257316
10	3.04559	29.4915	0.415987	0.45928	0.306892	0.276604
11	2.81364	26.1072	0.387838	0.460887	0.286635	0.271446
12	2.71944	22.3922	0.417514	0.504044	0.4092	0.28239
13	2.6106	20.7543	0.437179	0.446781	0.283893	0.298005
14	2.44862	16.8482	0.478623	0.478957	0.263602	0.26776
15	2.40752	14.6659	0.513932	0.416387	0.341618	0.316963
16	2.29489	13	0.568405	0.475257	0.306232	0.261155
17	2.213	10.6898	0.61339	0.456279	0.289004	0.228108
18	2.15114	9.21842	0.704183	0.399661	0.278483	0.236724
19	2.02326	9.19908	0.745177	0.444695	0.218272	0.225719
20	1.95987	7.91304	0.810437	0.419398	0.217769	0.236513
21	1.92248	7.66879	0.793131	0.389355	0.263686	0.222151
22	1.90439	8.16258	0.821878	0.406956	0.333924	0.238037
23	1.84537	7.72304	0.805046	0.386117	0.315009	0.253567
24	1.95135	8.47597	0.83016	0.447429	0.255339	0.241626
25	1.90832	8.33941	0.814704	0.449635	0.253329	0.26859
26	1.90732	8.07539	0.80753	0.415846	0.225057	0.271059
27	1.94657	8.28508	0.781913	0.444453	0.292852	0.189725
28	1.97464	9.34937	0.792563	0.45621	0.229135	0.260398
29	1.91696	7.7254	0.770357	0.400232	0.171651	0.189402
30	1.91245	8.11667	0.760374	0.426791	0.256019	0.258122
31	1.92223	8.00247	0.807979	0.361809	0.243955	0.188835
32	1.98607	7.68182	0.776879	0.431537	0.319438	0.212661

## Sheet: Fig 4
Fig 4A	Top panel				Bottom panel					Fig 4B	Top panel						Bottom panel
		+ 0.5 nM ORF45	+ 13.5 nM ORF45			+ 0.12 µM ppERK2	+ 1.1 µM ppERK2					+ ORF45	+ ERK2	+ ORF45 + ERK2				+ ORF45	+ ppERK2	ORF45 + ppERK2
	Time (min)	RU	RU		Time (min)	RU	RU				Time (min)	RU	RU	RU			Time (min)	RU	RU	RU
	-1.0003	-0.2323	-0.067917		-1.0003	-0.2323	-0.067917				-0.306667	0.00824791	-0.011559	-0.043747			-0.306667	0.00824791	-0.0461437	0.00389024
	-0.833633	-0.191284	-0.0656732		-0.833633	-0.191284	-0.0656732				-0.23	0.0202974	0.0216949	-0.0183136			-0.23	0.0202974	-0.00808997	0.0312548
	-0.666967	-0.124878	-0.0190889		-0.666967	-0.124878	-0.0190889				-0.153333	-0.0128943	0.0249211	-0.0316518			-0.153333	-0.0128943	0.0145672	0.0153935
	-0.5003	-0.111206	0.0342404		-0.5003	-0.111206	0.0342404				-0.0766667	-0.135413	-0.0573442	-0.142894			-0.0766667	-0.135413	-0.0606816	-0.100642
	-0.333633	-0.0975342	0.0647431		-0.333633	-0.0975342	0.0647431				0	-0.123563	-0.126056	7.58347			0	-0.123563	-0.0781306	19.6815
	-0.166967	-0.0424805	-0.00737005		-0.166967	-0.0424805	-0.00737005				0.0766667	77.7496	255.752	304.206			0.0766667	77.7496	112.966	204.224
	-0.00030009	-0.270935	0.228778		-0.00030009	-0.270935	0.228778				0.153333	77.6567	276.547	315.853			0.153333	77.6567	129.439	231.507
	0.166367	1.16809	12.793		0.166367	1.16809	12.793				0.23	77.6248	284.881	321.795			0.23	77.6248	135.982	249.895
	0.333033	1.54858	23.7426		0.333033	1.54858	23.7426				0.306667	77.648	290.604	326.296			0.306667	77.648	140.269	264.108
	0.4997	1.95715	33.4437		0.4997	1.95715	33.4437				0.383333	77.7013	295.117	329.836			0.383333	77.7013	143.312	275.562
	0.666367	2.38684	41.5997		0.666367	2.38684	41.5997				0.46	77.7742	298.644	332.559			0.46	77.7742	145.444	284.967
	0.833033	2.77942	48.1618		0.833033	2.77942	48.1618				0.536667	77.8379	301.542	334.771			0.536667	77.8379	147.12	292.886
	0.9997	3.21106	53.1839		0.9997	3.21106	53.1839				0.613333	77.89	303.955	336.552			0.613333	77.89	148.409	299.653
	1.16637	3.60986	56.8952		1.16637	3.60986	56.8952				0.69	77.9307	306.01	338.047			0.69	77.9307	149.42	305.529
	1.33303	4.04895	59.5508		1.33303	4.04895	59.5508				0.766667	77.9488	307.756	339.268			0.766667	77.9488	150.239	310.656
	1.4997	4.42786	61.4512		1.4997	4.42786	61.4512				0.843333	77.9545	309.231	340.279			0.843333	77.9545	150.907	315.218
	1.66637	4.82825	62.864		1.66637	4.82825	62.864				0.92	77.9449	310.478	341.134			0.92	77.9449	151.456	319.255
	1.83303	5.2384	63.8538		1.83303	5.2384	63.8538				0.996667	77.9487	311.553	341.854			0.996667	77.9487	151.927	322.901
	1.9997	5.69153	64.5452		1.9997	5.69153	64.5452				1.07333	77.9236	312.452	342.469			1.07333	77.9236	152.319	326.166
	2.16637	6.07239	65.0355		2.16637	6.07239	65.0355				1.15	77.8953	313.242	342.986			1.15	77.8953	152.656	329.118
	2.33303	6.48645	65.4515		2.33303	6.48645	65.4515				1.22667	77.8617	313.934	343.429			1.22667	77.8617	152.935	331.799
	2.4997	6.88879	65.7836		2.4997	6.88879	65.7836				1.30333	77.8304	314.527	343.813			1.30333	77.8304	153.179	334.279
	2.66637	7.25598	66.0414		2.66637	7.25598	66.0414				1.38	77.8048	315.047	344.145			1.38	77.8048	153.391	336.524
	2.83303	7.65833	66.2426		2.83303	7.65833	66.2426				1.45667	77.7818	315.498	344.434			1.45667	77.7818	153.568	338.624
	2.9997	8.04504	66.4125		2.9997	8.04504	66.4125				1.53333	77.7718	315.893	344.69			1.53333	77.7718	153.698	340.556
	3.16637	8.40442	66.5316		3.16637	8.40442	66.5316				1.61	77.7563	316.237	344.896			1.61	77.7563	153.797	342.324
	3.33303	8.75793	66.6234		3.33303	8.75793	66.6234				1.68667	77.7257	316.54	345.083			1.68667	77.7257	153.879	344.001
	3.4997	9.09973	66.7621		3.4997	9.09973	66.7621				1.76333	77.6991	316.807	345.261			1.76333	77.6991	153.957	345.547
	3.66637	9.45129	66.8538		3.66637	9.45129	66.8538				1.84	77.6794	317.024	345.403			1.84	77.6794	154.015	346.986
	3.83303	9.8595	66.934		3.83303	9.8595	66.934				1.91667	77.6472	317.226	345.537			1.91667	77.6472	154.073	348.362
	3.9997	10.2384	67.0023		3.9997	10.2384	67.0023				1.99333	77.6343	317.413	345.654			1.99333	77.6343	154.125	349.64
	4.16637	10.549	67.0336		4.16637	10.549	67.0336				2.07	77.6168	317.582	345.761			2.07	77.6168	154.163	350.851
	4.33303	10.838	67.0746		4.33303	10.838	67.0746				2.14667	77.596	317.716	345.86			2.14667	77.596	154.189	351.974
	4.4997	11.17	67.1429		4.4997	11.17	67.1429				2.22333	77.5712	317.828	345.933			2.22333	77.5712	154.184	353.064
	4.66637	11.4904	67.1625		4.66637	11.4904	67.1625				2.3	77.5403	317.935	345.987			2.3	77.5403	154.172	354.077
	4.83303	11.8361	67.2015		4.83303	11.8361	67.2015				2.37667	77.5048	318.015	346.028			2.37667	77.5048	154.152	355.03
	4.9997	12.1583	67.225		4.9997	12.1583	67.225				2.45333	77.4899	318.072	346.072			2.45333	77.4899	154.146	355.921
	5.16637	12.4982	67.2621		5.16637	12.4982	67.2621				2.53	77.4754	318.128	346.117			2.53	77.4754	154.134	356.779
	5.33303	12.8204	67.305		5.33303	12.8204	67.305				2.60667	77.4619	318.193	346.148			2.60667	77.4619	154.102	357.604
	5.4997	13.0978	67.3523		5.4997	13.0978	67.3523				2.68333	77.4394	318.256	346.164			2.68333	77.4394	154.073	358.389
	5.66637	13.4083	67.3832		5.66637	13.4083	67.3832				2.76	77.4236	318.286	346.176			2.76	77.4236	154.035	359.126
	5.83637	13.615	67.2781		5.83637	13.615	67.2781				2.83667	77.4026	318.297	346.167			2.83667	77.4026	153.995	359.835
	6.00303	13.4572	66.0551		6.00303	13.4572	66.0551				2.91333	77.3868	318.303	346.135			2.91333	77.3868	153.928	360.486
	6.1697	13.3302	64.8851		6.1697	13.3302	64.8851				2.99	77.3534	318.321	346.11			2.99	77.3534	153.847	361.107
	6.33637	13.2482	63.8636		6.33637	13.2482	63.8636				3.06667	77.3174	318.339	346.107			3.06667	77.3174	153.765	361.731
	6.50303	13.1876	62.8324		6.50303	13.1876	62.8324				3.14333	77.278	318.368	346.119			3.14333	77.278	153.699	362.345
	6.6697	13.0978	61.8832		6.6697	13.0978	61.8832				3.22	77.2454	318.404	346.125			3.22	77.2454	153.646	362.92
	6.83637	12.9982	61.0121		6.83637	12.9982	61.0121				3.29667	77.2029	318.434	346.125			3.29667	77.2029	153.588	363.468
	7.00303	12.9396	60.1547		7.00303	12.9396	60.1547				3.37333	77.1612	318.457	346.119			3.37333	77.1612	153.519	364.004
	7.1697	12.797	59.3129		7.1697	12.797	59.3129				3.45	77.1169	318.472	346.094			3.45	77.1169	153.446	364.503
	7.33637	12.7501	58.5726		7.33637	12.7501	58.5726				3.52667	77.0756	318.472	346.065			3.52667	77.0756	153.359	364.99
	7.50303	12.6779	57.8418		7.50303	12.6779	57.8418				3.60333	77.029	318.475	346.027			3.60333	77.029	153.283	365.474
	7.6697	12.588	57.1039		7.6697	12.588	57.1039				3.68	76.9803	318.475	346.005			3.68	76.9803	153.199	365.936
	7.83637	12.4884	56.3344		7.83637	12.4884	56.3344				3.75667	76.9439	318.469	345.983			3.75667	76.9439	153.121	366.383
	8.00303	12.3888	55.6625		8.00303	12.3888	55.6625				3.83333	76.9009	318.463	345.973			3.83333	76.9009	153.045	366.831
	8.1697	12.34	54.9945		8.1697	12.34	54.9945				3.91	76.8526	318.469	345.954			3.91	76.8526	152.984	367.263
	8.33637	12.3087	54.432		8.33637	12.3087	54.432				3.98667	76.8162	318.475	345.932			3.98667	76.8162	152.926	367.677
	8.50303	12.2091	53.8129		8.50303	12.2091	53.8129				4.06333	76.7799	318.475	345.906			4.06333	76.7799	152.862	368.084
	8.6697	12.1583	53.223		8.6697	12.1583	53.223				4.14	76.7398	318.466	345.881			4.14	76.7398	152.807	368.492
	8.83637	12.0782	52.6351		8.83637	12.0782	52.6351				4.21667	76.6879	318.445	345.856			4.21667	76.6879	152.752	368.879
	9.00303	11.9982	52.0824		9.00303	11.9982	52.0824				4.29333	76.6514	318.433	345.805			4.29333	76.6514	152.697	369.253
	9.1697	11.9591	51.5336		9.1697	11.9591	51.5336				4.37	76.6092	318.398	345.764			4.37	76.6092	152.63	369.6
	9.33637	11.838	50.9554		9.33637	11.838	50.9554				4.44667	76.5545	318.392	345.729			4.44667	76.5545	152.557	369.935
	9.50303	11.8185	50.473		9.50303	11.8185	50.473				4.52333	76.4945	318.38	345.685			4.52333	76.4945	152.485	370.251
	9.6697	11.7384	49.9125		9.6697	11.7384	49.9125				4.6	76.4365	318.365	345.631			4.6	76.4365	152.418	370.568
	9.83637	11.6368	49.4222		9.83637	11.6368	49.4222				4.67667	76.3826	318.347	345.567			4.67667	76.3826	152.357	370.878
	10.003	11.5704	48.9047		10.003	11.5704	48.9047				4.75333	76.3341	318.326	345.516			4.75333	76.3341	152.282	371.179
	10.1697	11.4962	48.4222		10.1697	11.4962	48.4222				4.83	76.2843	318.303	345.466			4.83	76.2843	152.197	371.471
	10.3364	11.4181	47.9711		10.3364	11.4181	47.9711				4.90667	76.2472	318.282	345.444			4.90667	76.2472	152.11	371.767
	10.503	11.3693	47.5043		10.503	11.3693	47.5043				4.98333	76.2422	318.3	345.504			4.98333	76.2422	152.049	372.19
	10.6697	11.3204	47.0844		10.6697	11.3204	47.0844				5.06	71.3079	183.31	192.955			5.06	71.3079	63.1249	331.391
	10.8364	11.2794	46.6937		10.8364	11.2794	46.6937				5.13667	71.0547	92.2184	132.581			5.13667	71.0547	29.8125	326.145
	11.003	11.2169	46.2719		11.003	11.2169	46.2719				5.21333	70.7141	60.5214	111.522			5.21333	70.7141	21.9633	323.538
	11.1697	11.1798	45.8422		11.1697	11.1798	45.8422				5.29	70.3312	44.6243	101.229			5.29	70.3312	18.2709	321.423
	11.3364	11.0685	45.3832		11.3364	11.0685	45.3832				5.36667	69.8976	35.1791	94.9807			5.36667	69.8976	16.0293	319.555
	11.503	10.9669	44.9926		11.503	10.9669	44.9926				5.44333	69.46	28.9058	90.6974			5.44333	69.46	14.4502	317.83
	11.6697	10.8986	44.6039		11.6697	10.8986	44.6039				5.52	69.0365	24.5027	87.5144			5.52	69.0365	13.2822	316.223
	11.8364	10.8595	44.2426		11.8364	10.8595	44.2426				5.59667	68.6257	21.241	85.0351			5.59667	68.6257	12.3695	314.708
	12.003	10.7579	43.8344		12.003	10.7579	43.8344				5.67333	68.2272	18.7113	83.0203			5.67333	68.2272	11.6103	313.247
	12.1697	10.7286	43.4828		12.1697	10.7286	43.4828				5.75	67.8416	16.772	81.3364			5.75	67.8416	10.9757	311.844
	12.3364	10.6486	43.0941		12.3364	10.6486	43.0941				5.82667	67.4691	15.1712	79.9022			5.82667	67.4691	10.4327	310.499
	12.503	10.6193	42.7426		12.503	10.6193	42.7426				5.90333	67.1028	13.8548	78.6529			5.90333	67.1028	9.97939	309.194
	12.6697	10.588	42.4128		12.6697	10.588	42.4128				5.98	66.7267	12.7441	77.5626			5.98	66.7267	9.57339	307.909
	12.8364	10.4982	42.0043		12.8364	10.4982	42.0043				6.05667	66.3589	11.8153	76.5541			6.05667	66.3589	9.20429	306.662
	13.003	10.3771	41.6527		13.003	10.3771	41.6527				6.13333	66.0281	11.0247	75.6548			6.13333	66.0281	8.87583	305.429
	13.1697	10.3478	41.3324		13.1697	10.3478	41.3324				6.21	65.7032	10.3426	74.8242			6.21	65.7032	8.58862	304.255
	13.3364	10.297	41.0101		13.3364	10.297	41.0101				6.28667	65.3858	9.74245	74.0574			6.28667	65.3858	8.33915	303.095
	13.503	10.2384	40.6937		13.503	10.2384	40.6937				6.36333	65.0813	9.21139	73.3373			6.36333	65.0813	8.10647	301.963
	13.6697	10.1779	40.3636		13.6697	10.1779	40.3636				6.44	64.7639	8.74028	72.6683			6.44	64.7639	7.89819	300.84
	13.8364	10.1193	40.0433		13.8364	10.1193	40.0433				6.51667	64.4396	8.31522	72.0367			6.51667	64.4396	7.69751	299.72
	14.003	10.0685	39.7543		14.003	10.0685	39.7543				6.59333	64.1176	7.921	71.4304			6.59333	64.1176	7.50264	298.643
	14.1697	10.047	39.4633		14.1697	10.047	39.4633				6.67	63.814	7.5639	70.8587			6.67	63.814	7.32492	297.587
	14.3364	9.98645	39.1527		14.3364	9.98645	39.1527				6.74667	63.5159	7.24121	70.3022			6.74667	63.5159	7.16897	296.538
	14.503	9.91809	38.8109		14.503	9.91809	38.8109				6.82333	63.2217	6.9461	69.7808			6.82333	63.2217	7.02053	295.5
	14.6697	9.87708	38.5297		14.6697	9.87708	38.5297				6.9	62.9364	6.67478	69.2711			6.9	62.9364	6.88313	294.48
	14.8364	9.80872	38.2543		14.8364	9.80872	38.2543				6.97667	62.6603	6.42157	68.7976			6.97667	62.6603	6.74721	293.461
	15.003	9.78723	38.0023		15.003	9.78723	38.0023				7.05333	62.3995	6.19594	68.3241			7.05333	62.3995	6.62581	292.472
	15.1697	9.70911	37.723		15.1697	9.70911	37.723				7.13	62.1234	6.00062	67.8736			7.13	62.1234	6.50622	291.495
	15.3364	9.61731	37.4418		15.3364	9.61731	37.4418				7.20667	61.8676	5.79879	67.4432			7.20667	61.8676	6.40751	290.537
	15.503	9.60754	37.1918		15.503	9.60754	37.1918				7.28333	61.5924	5.59928	67.0219			7.28333	61.5924	6.30613	289.587
	15.6697	9.54895	36.8656		15.6697	9.54895	36.8656				7.36	61.3309	5.42057	66.604			7.36	61.3309	6.21288	288.634
	15.8364	9.52747	36.5922		15.8364	9.52747	36.5922				7.43667	61.0758	5.26595	66.2134			7.43667	61.0758	6.11463	287.709
	16.003	9.44543	36.3324		16.003	9.44543	36.3324				7.51333	60.8294	5.11517	65.8302			7.51333	60.8294	6.02774	286.784
	16.1697	9.38684	36.0824		16.1697	9.38684	36.0824				7.59	60.5815	4.96674	65.4486			7.59	60.5815	5.94002	285.868
	16.3364	9.33606	35.8011		16.3364	9.33606	35.8011				7.66667	60.345	4.83284	65.084			7.66667	60.345	5.85033	284.958
	16.503	9.297	35.5726		16.503	9.297	35.5726				7.74333	60.112	4.69983	64.7271			7.74333	60.112	5.76908	284.07
	16.6697	9.2677	35.2933		16.6697	9.2677	35.2933				7.82	59.8788	4.56776	64.3932			7.82	59.8788	5.70521	283.193
	16.8363	9.19934	35.0629		16.8363	9.19934	35.0629				7.89667	59.6502	4.441	64.0487			7.89667	59.6502	5.63751	282.32
	17.0222	9.11536	34.7325		17.0222	9.11536	34.7325				7.97333	59.4171	4.31925	63.7022			7.97333	59.4171	5.57248	281.459
	17.1888	9.12708	34.682		17.1888	9.12708	34.682				8.05	59.1983	4.21595	63.3729			8.05	59.1983	5.5193	280.619
	17.3555	9.06848	34.4535		17.3555	9.06848	34.4535				8.12667	58.9824	4.12392	63.0464			8.12667	58.9824	5.46353	279.776
	17.5222	9.00793	34.1722		17.5222	9.00793	34.1722				8.20333	58.7724	4.01914	62.7421			8.20333	58.7724	5.41152	278.945
	17.6888	8.96887	33.973		17.6888	8.96887	33.973				8.28	58.5467	3.92207	62.4259			8.28	58.5467	5.34707	278.093
	17.8555	8.87903	33.7445		17.8555	8.87903	33.7445				8.35667	58.3279	3.82717	62.1334			8.35667	58.3279	5.29099	277.265
	18.0222	8.84778	33.4926		18.0222	8.84778	33.4926				8.43333	58.1179	3.7411	61.8383			8.43333	58.1179	5.23373	276.462
	18.1888	8.81653	33.332		18.1888	8.81653	33.332				8.51	57.8958	3.65317	61.5378			8.51	57.8958	5.17245	275.643
	18.3555	8.76965	33.0726		18.3555	8.76965	33.0726				8.58667	57.6849	3.57776	61.2592			8.58667	57.6849	5.10882	274.84
	18.5222	8.7384	32.8734		18.5222	8.7384	32.8734				8.66333	57.4851	3.49404	60.9812			8.66333	57.4851	5.07717	274.043
	18.6888	8.69739	32.6722		18.6888	8.69739	32.6722				8.74	57.2951	3.42583	60.7023			8.74	57.2951	5.04981	273.242
	18.8555	8.64661	32.4633		18.8555	8.64661	32.4633				8.81667	57.0956	3.36077	60.4256			8.81667	57.0956	5.01641	272.463
	19.0222	8.58801	32.2523		19.0222	8.58801	32.2523				8.89333	56.885	3.29132	60.1438			8.89333	56.885	4.98975	271.681
	19.1888	8.52747	32.0433		19.1888	8.52747	32.0433				8.97	56.6827	3.22991	59.8769			8.97	56.6827	4.95577	270.908
	19.3555	8.49817	31.8226		19.3555	8.49817	31.8226				9.04667	56.4855	3.16724	59.6167			9.04667	56.4855	4.91217	270.144
	19.5222	8.44739	31.6039		19.5222	8.44739	31.6039				9.12333	56.2966	3.11115	59.3736			9.12333	56.2966	4.87121	269.38
	19.6888	8.41809	31.434		19.6888	8.41809	31.434				9.2	56.1155	3.04918	59.1194			9.2	56.1155	4.82708	268.623
	19.8555	8.35364	31.2015		19.8555	8.35364	31.2015				9.27667	55.9229	2.98649	58.8723			9.27667	55.9229	4.7954	267.88
	20.0222	8.30872	31.0219		20.0222	8.30872	31.0219				9.35333	55.7129	2.92201	58.6251			9.35333	55.7129	4.7658	267.131
	20.1888	8.24622	30.8226		20.1888	8.24622	30.8226				9.43	55.535	2.86737	58.3683			9.43	55.535	4.73211	266.386
	20.3555	8.21692	30.641		20.3555	8.21692	30.641				9.50667	55.3558	2.80589	58.1338			9.50667	55.3558	4.70159	265.64
	20.5222	8.15833	30.434		20.5222	8.15833	30.434				9.58333	55.1726	2.74475	57.8967			9.58333	55.1726	4.65922	264.907
	20.6888	8.10754	30.2211		20.6888	8.10754	30.2211				9.66	54.9951	2.69195	57.6647			9.66	54.9951	4.62613	264.177
	20.8555	8.10754	30.0511		20.8555	8.10754	30.0511				9.73667	54.8092	2.6418	57.4371			9.73667	54.8092	4.59442	263.449
	21.0222	8.05872	29.8754		21.0222	8.05872	29.8754				9.81333	54.6264	2.60165	57.2117			9.81333	54.6264	4.57669	262.728
	21.1888	8.01965	29.6937		21.1888	8.01965	29.6937				9.89	54.4483	2.56511	56.983			9.89	54.4483	4.55172	262.025
	21.3555	7.99817	29.514		21.3555	7.99817	29.514				9.96667	54.2842	2.52624	56.7703			9.96667	54.2842	4.52183	261.319
	21.5222	7.94739	29.3344		21.5222	7.94739	29.3344				10.0433	54.1139	2.47908	56.561			10.0433	54.1139	4.49132	260.613
	21.6888	7.89856	29.1429		21.6888	7.89856	29.1429				10.12	53.9542	2.43189	56.3431			10.12	53.9542	4.48229	259.931
	21.8555	7.86926	28.9535		21.8555	7.86926	28.9535				10.1967	53.7897	2.38744	56.13			10.1967	53.7897	4.45034	259.25
	22.0222	7.8302	28.8051		22.0222	7.8302	28.8051				10.2733	53.6295	2.34855	55.9246			10.2733	53.6295	4.42362	258.547
	22.1888	7.75793	28.6527		22.1888	7.75793	28.6527				10.35	53.4627	2.31328	55.7217			10.35	53.4627	4.39167	257.853
	22.3555	7.74817	28.4828		22.3555	7.74817	28.4828				10.4267	53.2918	2.2738	55.5177			10.4267	53.2918	4.38207	257.168
	22.5222	7.69739	28.3031		22.5222	7.69739	28.3031				10.5033	53.1258	2.23963	55.3095			10.5033	53.1258	4.35941	256.486
	22.6888	7.66614	28.1429		22.6888	7.66614	28.1429				10.58	52.9613	2.20597	55.0945			10.58	52.9613	4.3397	255.823
	22.8555	7.61145	27.9945		22.8555	7.61145	27.9945				10.6567	52.8042	2.17626	54.8917			10.6567	52.8042	4.31099	255.166
	23.0222	7.58801	27.8422		23.0222	7.58801	27.8422				10.7333	52.6673	2.14391	54.7006			10.7333	52.6673	4.28861	254.502
	23.1888	7.52747	27.6722		23.1888	7.52747	27.6722				10.81	52.5096	2.11662	54.5237			10.81	52.5096	4.26943	253.833
	23.3555	7.45715	27.5023		23.3555	7.45715	27.5023				10.8867	52.3525	2.07242	54.3275			10.8867	52.3525	4.24324	253.172
	23.5222	7.42786	27.3207		23.5222	7.42786	27.3207				10.9633	52.1909	2.03147	54.1427			10.9633	52.1909	4.22056	252.509
	23.6888	7.45911	27.223		23.6888	7.45911	27.223				11.04	52.0374	1.99135	53.9529			11.04	52.0374	4.2002	251.864
	23.8555	7.40637	27.0824		23.8555	7.40637	27.0824				11.1167	51.8906	1.9533	53.7623			11.1167	51.8906	4.19383	251.206
	24.0222	7.37708	26.9242		24.0222	7.37708	26.9242				11.1933	51.7361	1.92071	53.582			11.1933	51.7361	4.17117	250.561
	24.1888	7.32825	26.6937		24.1888	7.32825	26.6937				11.27	51.5854	1.88842	53.3943			11.27	51.5854	4.15577	249.934
	24.3555	7.25793	26.5219		24.3555	7.25793	26.5219				11.3467	51.4256	1.86474	53.2111			11.3467	51.4256	4.13603	249.298
	24.5222	7.25793	26.3929		24.5222	7.25793	26.3929				11.4233	51.2883	1.83267	53.0247			11.4233	51.2883	4.12063	248.665
	24.6888	7.20911	26.2719		24.6888	7.20911	26.2719				11.5	51.1501	1.80824	52.8463			11.5	51.1501	4.10383	248.039
	24.8555	7.19739	26.1312		24.8555	7.19739	26.1312				11.5767	51.0023	1.76928	52.6821			11.5767	51.0023	4.10034	247.412
	25.0222	7.14661	25.9828		25.0222	7.14661	25.9828				11.6533	50.8646	1.73991	52.5085			11.6533	50.8646	4.07535	246.8
	25.1888	7.09973	25.8441		25.1888	7.09973	25.8441				11.73	50.7081	1.71292	52.3394			11.73	50.7081	4.06081	246.179
	25.3555	7.08606	25.7011		25.3555	7.08606	25.7011				11.8067	50.5706	1.68711	52.1712			11.8067	50.5706	4.03435	245.561
	25.5222	7.04114	25.5827		25.5222	7.04114	25.5827				11.8833	50.4265	1.65981	52.001			11.8833	50.4265	4.02826	244.95
	25.6888	7.00989	25.434		25.6888	7.00989	25.434				11.96	50.2982	1.63547	51.8273			11.96	50.2982	4.01084	244.329
	25.8555	6.97668	25.3324		25.8555	6.97668	25.3324				12.0367	50.1599	1.61229	51.6646			12.0367	50.1599	3.99635	243.729
	26.0222	6.86731	25.1625		26.0222	6.86731	25.1625				12.1133	50.0169	1.59448	51.5001			12.1133	50.0169	3.98736	243.109
	26.1888	6.85754	25.0121		26.1888	6.85754	25.0121				12.19	49.8855	1.57692	51.3353			12.19	49.8855	3.9798	242.506
	26.3555	6.80872	24.8734		26.3555	6.80872	24.8734				12.2667	49.7485	1.55373	51.1795			12.2667	49.7485	3.97047	241.903
	26.5222	6.75598	24.723		26.5222	6.75598	24.723				12.3433	49.6109	1.52284	51.0302			12.3433	49.6109	3.94923	241.316
	26.6888	6.7384	24.5336		26.6888	6.7384	24.5336				12.42	49.4764	1.49025	50.8782			12.42	49.4764	3.93293	240.735
	26.8555	6.75989	24.473		26.8555	6.75989	24.473				12.4967	49.3541	1.46976	50.7191			12.4967	49.3541	3.93294	240.144
	27.0222	6.70911	24.3226		27.0222	6.70911	24.3226				12.5733	49.2307	1.46086	50.5708			12.5733	49.2307	3.91926	239.569
	27.1888	6.69739	24.2133		27.1888	6.69739	24.2133				12.65	49.1092	1.43977	50.4214			12.65	49.1092	3.90967	238.991
	27.3555	6.68958	24.0844		27.3555	6.68958	24.0844				12.7267	48.9822	1.41331	50.2731			12.7267	48.9822	3.90068	238.404
	27.5222	6.67786	23.9926		27.5222	6.67786	23.9926				12.8033	48.8567	1.39339	50.12			12.8033	48.8567	3.88847	237.838
	27.6888	6.57825	23.8539		27.6888	6.57825	23.8539				12.88	48.726	1.37732	49.9711			12.88	48.726	3.88874	237.257
	27.8555	6.51965	23.723		27.8555	6.51965	23.723				12.9567	48.5939	1.35119	49.8162			12.9567	48.5939	3.88003	236.691
	28.0222	6.547	23.6035		28.0222	6.547	23.6035				13.0333	48.4688	1.34018	49.6669			13.0333	48.4688	3.86923	236.115
	28.1888	6.47864	23.4926		28.1888	6.47864	23.4926				13.11	48.3418	1.32242	49.5251			13.11	48.3418	3.85963	235.543
	28.3555	6.46887	23.3636		28.3555	6.46887	23.3636				13.1867	48.2245	1.3159	49.3853			13.1867	48.2245	3.84598	234.971
	28.5222	6.47864	23.2738		28.5222	6.47864	23.2738				13.2633	48.101	1.2972	49.2493			13.2633	48.101	3.8428	234.42
	28.6888	6.42786	23.1527		28.6888	6.42786	23.1527				13.34	47.9918	1.27016	49.1002			13.34	47.9918	3.82482	233.867
	28.8555	6.40051	23.014		28.8555	6.40051	23.014				13.4167	47.8641	1.24401	48.9576			13.4167	47.8641	3.81322	233.316
	29.0222	6.36926	22.9047		29.0222	6.36926	22.9047				13.4933	47.7364	1.22291	48.8238			13.4933	47.7364	3.81208	232.765
	29.1888	6.33801	22.7523		29.1888	6.33801	22.7523				13.57	47.6061	1.21663	48.6942			13.57	47.6061	3.80448	232.214
	29.3555	6.31848	22.6527		29.3555	6.31848	22.6527				13.6467	47.4974	1.20537	48.549			13.6467	47.4974	3.79665	231.666
	29.5222	6.24622	22.5219		29.5222	6.24622	22.5219				13.7233	47.3928	1.19359	48.4028			13.7233	47.3928	3.79318	231.118
	29.6888	6.20911	22.3949		29.6888	6.20911	22.3949				13.8	47.2745	1.17011	48.2834			13.8	47.2745	3.78797	230.574
	29.8555	6.20911	22.3129		29.8555	6.20911	22.3129				13.8767	47.17	1.16441	48.1559			13.8767	47.17	3.7854	230.035
	30.0222	6.14856	22.182		30.0222	6.14856	22.182				13.9533	47.0563	1.15695	48.0259			13.9533	47.0563	3.77028	229.493
	30.1888	6.21692	22.1332		30.1888	6.21692	22.1332				14.03	46.9538	1.13352	47.883			14.03	46.9538	3.76389	228.955
	30.3555	6.18958	21.973		30.3555	6.18958	21.973				14.1067	46.8323	1.11694	47.7534			14.1067	46.8323	3.75838	228.41
	30.5222	6.12903	21.8851		30.5222	6.12903	21.8851				14.1833	46.7184	1.09316	47.6238			14.1833	46.7184	3.7381	227.871
	30.6888	6.05872	21.7133		30.6888	6.05872	21.7133				14.26	46.607	1.08371	47.49			14.26	46.607	3.72646	227.348
	30.8555	6.05872	21.5941		30.8555	6.05872	21.5941				14.3367	46.5077	1.06263	47.3558			14.3367	46.5077	3.72611	226.821
	31.0222	6.01733	21.5016		31.0222	6.01733	21.5016				14.4133	46.3911	1.05164	47.2161			14.4133	46.3911	3.73193	226.298
	31.1888	5.94934	21.3617		31.1888	5.94934	21.3617				14.49	46.2725	1.04215	47.0901			14.49	46.2725	3.73658	225.768
	31.3555	5.88879	21.2621		31.3555	5.88879	21.2621				14.5667	46.1603	1.02873	46.9639			14.5667	46.1603	3.73715	225.248
	31.5222	5.8595	21.1429		31.5222	5.8595	21.1429				14.6433	46.0561	1.01447	46.8393			14.6433	46.0561	3.72898	224.728
	31.6888	5.83997	21.0531		31.6888	5.83997	21.0531				14.72	45.9441	0.994893	46.7162			14.72	45.9441	3.71996	224.21
	31.8555	5.81653	20.9824		31.8555	5.81653	20.9824				14.7967	45.8279	0.980603	46.585			14.7967	45.8279	3.71182	223.687
	32.0222	5.78723	20.8715		32.0222	5.78723	20.8715				14.8733	45.7182	0.967851	46.4629			14.8733	45.7182	3.70688	223.17
	32.1888	5.74817	20.7542		32.1888	5.74817	20.7542				14.95	45.5967	0.949781	46.3166			14.95	45.5967	3.69726	222.619
	32.3555	5.74817	20.684		32.3555	5.74817	20.684				15.0267	45.6694	0.978163	46.4424			15.0267	45.6694	3.75211	222.403
	32.5222	5.75989	20.5433		32.5222	5.75989	20.5433
	32.6888	5.67786	20.4242		32.6888	5.67786	20.4242
	32.8555	5.67786	20.3344		32.8555	5.67786	20.3344
	33.0222	5.67786	20.3035		33.0222	5.67786	20.3035
	33.1888	5.61926	20.2031		33.1888	5.61926	20.2031
	33.3555	5.62903	20.114		33.3555	5.62903	20.114
	33.5222	5.62903	20.0547		33.5222	5.62903	20.0547
	33.6888	5.56848	19.9125		33.6888	5.56848	19.9125
	33.8555	5.53723	19.8011		33.8555	5.53723	19.8011
	34.0222	5.50793	19.682		34.0222	5.50793	19.682
	34.388	5.43762	19.5629		34.388	5.43762	19.5629
	34.5547	5.44739	19.4926		34.5547	5.44739	19.4926
	34.7213	5.44739	19.391		34.7213	5.44739	19.391
	34.888	5.37708	19.2621		34.888	5.37708	19.2621
	35.0547	5.38879	19.2035		35.0547	5.38879	19.2035
	35.2213	5.33801	19.0922		35.2213	5.33801	19.0922
	35.388	5.29895	19.014		35.388	5.29895	19.014
	35.5547	5.31848	18.9144		35.5547	5.31848	18.9144
	35.7213	5.2677	18.8226		35.7213	5.2677	18.8226
	35.888	5.2384	18.7758		35.888	5.2384	18.7758
	36.0547	5.21887	18.6527		36.0547	5.21887	18.6527
	36.2213	5.19739	18.5609		36.2213	5.19739	18.5609
	36.388	5.15637	18.4613		36.388	5.15637	18.4613
	36.5547	5.14661	18.3929		36.5547	5.14661	18.3929
	36.7213	5.13684	18.3226		36.7213	5.13684	18.3226
	36.888	5.09778	18.2426		36.888	5.09778	18.2426
	37.0547	5.06653	18.1429		37.0547	5.06653	18.1429
	37.2213	5.047	18.0922		37.2213	5.047	18.0922
	37.388	5.00012	18.0043		37.388	5.00012	18.0043
	37.5547	5.02551	17.932		37.5547	5.02551	17.932
	37.7213	4.95715	17.8422		37.7213	4.95715	17.8422
	37.888	4.93762	17.764		37.888	4.93762	17.764
	38.0547	4.90637	17.6332		38.0547	4.90637	17.6332
	38.2213	4.83606	17.5531		38.2213	4.83606	17.5531
	38.388	4.82825	17.5255		38.388	4.82825	17.5255
	38.5547	4.81653	17.4418		38.5547	4.81653	17.4418
	38.7213	4.80676	17.3324		38.7213	4.80676	17.3324
	38.888	4.7677	17.2426		38.888	4.7677	17.2426
	39.0547	4.71106	17.1644		39.0547	4.71106	17.1644

## Sheet: Fig 5
Fig 5A	ppERK2-RSK2					MKK1EE-ERK2-RSK2					time (min)	Control	ORF45_60-70	ORF45_F66A_60-70	ORF45_16-40	ORF4516-76
							ORF45_16-76				0	0	0	0	0	0
											1	0.04	0.032	0.08	0.05	0.01
											2	0.22	0.24	0.2	0.15	0.02
											3.5	0.83	0.89	1	0.31	0.03
											5	2.11	2.19	2.52	0.72	0.06
											7	4.56	4.35	5.24	1.59	0.12
											10	5.56	6.74	7.63	3.11	0.21
											15	6.56	8.25	9.14	4.82	0.43
					Control						ORF45_60-70
				ORF45_F66A_60-70							ORF45_16-40
								d
Fig 5B
Fig 5C											ppERK/ERK signal
										time (min)	Control	RSK2	RSK2+ORF45_1	RSK2+ORF45_5
										0	1.13213	1.08108	0.932255	0.986666
										1	0.3427	0.495476	0.850529	1.05836
										3	0.28545	0.241575	0.813594	0.879631
										10	0.234544	0.179677	0.37785	0.839437
										20	0.204789	0.151041	0.234077	0.582762
											Normalized ppERK2 signal
										time (min)	Control	RSK2	RSK2+ORF45_1	RSK2+ORF45_5
										0	1	1	1	1
										1	0.302703	0.458316	0.912335	1.07267
										3	0.252135	0.223458	0.872716	0.891519
										10	0.20717	0.166202	0.405308	0.850782
										20	0.180888	0.139713	0.251087	0.590637

## Sheet: Fig 7
Fig 7A	MBP-pull down experiment of MBP-NTK_RSK2, -NTK-MSK1, MBP with GST-ORF45(16-60) and GST-BMF											Fig 7C	MBP-pull down experiment of MBP-NTK_RSK2 with GST-VF containing peptides
												PREYS					PULL-DOWN
												GST-ORF45 Controls		GST-VF-motifs			GST-ORF45 Controls		GST-VF-motifs
70 kDa																						100 kDa
55 kDA																						70 kDa
																						55 kDa
35 kDA											70 kDa
											55 kDA											35 kDa
											35 kDA
																						55 kDa
																						35 kDa
																	CONTROLS

## Sheet: Fig 8
Fig 8A	In vitro kinase assay of VF-containing proteins with RSK2 enzyme
TOP_LEFT								TOP_RIGHT													BOTTOM	Radioactive kinase assay of VF-containing proteins with RSK2
	Radioactive kinase assay							Anti RxxpS/pT Western-blot
																												TTEST			Normalized
																									Sample_1	Sample_2	Sample_3	P values	MEAN	SD	MEAN	SD
																								BMF	0.323	0.278	0.252	0.000181646	0.284333	0.0359212	1	0.126335
																								BMF+ORF45	0.0087	0.0066	0.006		0.0071	0.00141774	0.0249707	0.00498621
												RHDF1									normalized to BMF_MEAN			BMF	1.13599	0.977726	0.886284	0.000181646	1	0.126335
																								BMF+ORF45	0.0305979	0.0232122	0.021102		0.0249707	0.00498621
									70 kDA
																								RHDF	0.1656	0.1405	0.1427	0.000545393	0.1496	0.0139	1	0.0929144
									55 kDA															RHDF+ORF45	0.0315	0.038	0.0553		0.0416	0.0123016	0.278075	0.0822301
																					normalized to RHDF1_MEAN			RHDF	1.10695	0.939171	0.953877	0.000545393	1	0.0929144
									35 kDA															RHDF+ORF45	0.210561	0.254011	0.369652		0.278075	0.0822301
																								SOS1	1.226	1.21	0.88	0.000641941	1.10533	0.195308	1	0.176696
																								SOS1+ORF45	0.01817	0.0157	0.0134		0.0157567	0.0023855	0.0142551	0.00215818
																					normalized to SOS1_MEAN			SOS1	1.10917	1.09469	0.79614	0.000641941	1	0.176696
																								SOS1+ORF45	0.0164385	0.0142039	0.012123		0.0142551	0.00215818
									70 kDA
																								EIF4B	0.3562	0.455	0.379	0.481753	0.396733	0.0517321	1	0.130395
									55 kDA															EIF4B+ORF45	0.3612	0.386	0.3716		0.372933	0.0124536	0.94001	0.0313905
																					normalized to EIF4B_MEAN			EIF4B	0.897832	1.14687	0.955302	0.481753	1	0.130395
									35 kDA															EIF4B+ORF45	0.910435	0.972946	0.936649		0.94001	0.0313905
										EIF4B
Fig 8C	Enhanced phosphorylation of the RxxS/T motif through VF-motif based RSK docking
TOP	In vitro kinase assay of VF-containing proteins with RSK2 enzyme
55 kDA						55 kDA
35 kDA						35 kDA
25 kDA						25 kDA
	PONCEAU DYE
							Anti RxxpS/pT Western-blot
Fig 8C	In vitro kinase assay of RHDF1 with RSK2 enzyme
BOTTOM LEFT									BOTTOM RIGHT
													Normalized to RHDF_Mean
											RHDFW	RHDF_F281A	RHDFW	RHDF_F281A
						70 kDA				Sample_1	33642	3823	1.07482	0.122141
						55 kDA				Sample_2	30952	3917	0.988882	0.125144
										Sample_3	29306	3708	0.936294	0.118466
										MEAN	31300	3816	1	0.121917
										SD	2188.85	104.676	0.0699312	0.00334427
										TTEST (p-value)	2.65659e-05	Two-sided independent	2.65659e-05
						70 kDA
						55 kDA
	Anti RxxpS/pT Western-blot

## Sheet: Fig S1
Fig S1A	Luciferase complementation assay						Luminescence		FBS10%_Control TRIPLICATES			FBS10%_DOX TRIPLICATES					FBS10%_Control TRIPLICATES			FBS10%_DOX TRIPLICATES
								time (min)	ERK2-RSK2Control			ERK2-RSK2+ORF45				time (min)	P38-MK2 Control			P38-MK2+ORF45
	Control			ORF45				0	1132	1164	1012	2168	2219	1935		0	5166	6496	4974	5558	6476	5384
	Sample_1	Sample_2	Sample_3	Sample_1	Sample_2	Sample_3		1	1217	1171	1090	2300	2363	2086		1	5403	6787	5176	5727	6657	5825
slope (0-20min)	118	114	119.6	211	220.5	201		2	1354	1269	1138	2574	2629	2204		2	5634	7003	5481	6097	7137	6351
normalized	1.00683	0.972696	1.02048	1.80034	1.8814	1.71502		3	1474	1436	1266	2779	2832	2378		3	5944	7559	5839	6451	7575	6822
Average_slope	1			1.79892				4	1569	1542	1410	3014	3085	2709		4	6401	8001	6288	6955	8244	7270
Stdev	0.0246113			0.0832002				5	1687	1719	1531	3275	3366	2896		5	6750	8587	6543	7334	8739	7773
								6	1816	1844	1647	3434	3637	3100		6	7147	9002	6883	7841	9152	8267
	P38-MK2 Control			P38-MK2+ORF45				7	1929	2002	1776	3728	3862	3299		7	7430	9479	7070	8029	9727	8632
	Sample_1	Sample_2	Sample_3	Sample_1	Sample_2	Sample_3		8	2084	2118	1922	3968	3993	3587		8	7739	9876	7414	8536	10113	8992
Slope (0-10 min)	340	436	281	371	452	401		9	2164	2134	2102	4085	4286	3596		9	8133	10338	7639	8887	10360	9391
normalized	0.964995	1.23746	0.79754	1.05298	1.28288	1.13813		10	2274	2284	2159	4298	4373	3838		10	8378	10663	7859	9070	10852	9588
Average_slope	1			1.15799				11	2385	2508	2328	4628	4681	4158		11	8769	11036	8051	9489	11308	9865
Stdev	0.222041			0.116229				12	2574	2539	2468	4695	4994	4317		12	9065	11578	8167	9719	11655	10309
								13	2728	2735	2605	4952	5032	4475		13	9271	11941	8474	10052	12141	10553
								14	2719	2907	2656	5134	5296	4700		14	9487	12281	8605	10427	12467	10936
								15	2919	2960	2742	5223	5559	4949		15	9651	12629	9589	10765	12640	11186
								16	2983	3117	2828	5532	5756	5098		16	9943	13041	9641	10913	13115	11481
		Fig S1A Upper				Fig S1A Lower		17	3167	3192	3003	5744	5981	5403		17	10028	13164	9794	11136	13256	11812
								18	3257	3312	3134	5998	6149	5487		18	10179	13292	9975	11368	13315	11841
								19	3341	3453	3204	6217	6366	5677		19	10367	13490	10331	11447	13364	11901
	Anti-Flag				Anti-Flag			20	3486	3482	3267	6390	6616	5772		20	10523	13698	10154	11527	13802	11993
								21	3473	3617	3306	6562	6822	5998		21	10539	13834	10381	11823	13892	12315
								22	3629	3704	3403	6853	7007	6017		Slope (0-10 min)	340	436	281	371	452	401
								23	3730	3741	3538	7033	7030	6168		Average_slope	352.333			408
								24	3723	3781	3653	7012	7278	6445		Stdev	78.2326			40.9512
								25	3884	3887	3743	7232	7374	6576		Norm_slope	1			1.15799
								26	4017	4062	3817	7312	7530	6627		Norm Stdev	0.222041			0.116229
								27	3914	4172	3870	7572	7775	6742
								28	4091	4174	3864	7682	8023	6952		TTEST	0.336235	Non-significant
								29	4214	4310	4002	7906	7960	7044
								30	4270	4434	4091	7987	8267	7301
								Slope (0-20min)	118	114	119.6	211	220.5	201
								Average_slope	117.2			210.833
	Fig S1B Upper					Fig S1B Lower		Stdev	2.88444			9.75107
								Norm_slope	1			1.79892
Anti-P-ERK								Norm Stdev	0.0246113			0.0832002
								T Test	9.03562e-05	significant
		Fig S1C Upper						Fig S1C Lower
	Anti-P-RSK(p380)

## Sheet: Fig S4
Fig S4A
		ppERK2-ORF45(16-76)
ERK2pp conc /µM	raw.FP.data.1	raw.FP.data.2	raw.FP.data.3	raw.FP.data.Ʃ	FB.1	FB.2	FB.3	FB.MEAN	FB.SD
25	45	49	51	48.3333	0.809524	1	1.09524	0.968254	0.145479	I min	28
12.5	47	45	49	47	0.904762	0.809524	1	0.904762	0.0952381	I max	49
6.25	48	48	46	47.3333	0.952381	0.952381	0.857143	0.920635	0.0549857
3.125	47	39	41	42.3333	0.904762	0.52381	0.619048	0.68254	0.198254
1.5625	42	35	39	38.6667	0.666667	0.333333	0.52381	0.507937	0.167233
0.78125	39	35	36	36.6667	0.52381	0.333333	0.380952	0.412698	0.099127
0.390625	35	33	37	35	0.333333	0.238095	0.428571	0.333333	0.0952381
0.195312	33	33	32	32.6667	0.238095	0.238095	0.190476	0.222222	0.0274929
0.0976562	31	30	31	30.6667	0.142857	0.0952381	0.142857	0.126984	0.0274929
0	27	25	29	27	-0.047619	-0.142857	0.047619	-0.047619	0.0952381
		ppERK2-ORF45(16-40)
ORF45(10-40) conc /µM	raw.FP.data.1	raw.FP.data.2	raw.FP.data.3	raw.FP.data.Ʃ	FB.1	FB.2	FB.3	FB.MEAN	FB.SD
200	48	48	50	48.6667	0	0	0.0243902	0.00813008	0.0140817	I min	48
100	54	54	52	53.3333	0.0731707	0.0731707	0.0487805	0.0650407	0.0140817	I max	130
50	58	60	56	58	0.121951	0.146341	0.097561	0.121951	0.0243902
25	63	63	62	62.6667	0.182927	0.182927	0.170732	0.178862	0.00704086
12.5	69	69	67	68.3333	0.256098	0.256098	0.231707	0.247967	0.0140817
6.25	84	81	82	82.3333	0.439024	0.402439	0.414634	0.418699	0.0186284
3.125	101	97	99	99	0.646341	0.597561	0.621951	0.621951	0.0243902
1.5625	113	112	112	112.333	0.792683	0.780488	0.780488	0.784553	0.00704086
0.78125	118	116	110	114.667	0.853659	0.829268	0.756098	0.813008	0.0507723
0	112	112	111	111.667	0.780488	0.780488	0.768293	0.776423	0.00704086
Fig S4B
ORF45- RSK2			ppERK2-RSK2			ORF45-NTK
ORF45(16-76) conc (µM)	RU		ppERK2 conc. (µM)	RU		ORF45(16-76) conc. (µM)	RU
0.01524	5.21675		0.078125	26.7873		0.08	-18.4786
0.04572	7.47551		0.15625	42.8158		0.4	10.9396
0.13717	13.5019		0.3125	71.295		2	181.798
0.41152	31.0322		0.625	116.943		10	606.992
1.23457	73.1043		1.25	172.848		50	728.452
3.7037	108.78		2.5	233.943
11.111	123.926		5	294.719
33.333	132.698		10	356.214
100	140.226		20	416.5
Fig S4C
TOP PANELs	MBP_NTK and ORF45 (60-70)
		Direct titration								Competitive titration
		Fraction bound (replicates)								Fraction bound (replicates)
	[ORF45]/µM	FP1	FP2	FP3	MEAN	SD			[ORF45]/µM	WT1	WT2	WT3	WT_MEAN	WT_SD	F66A_1	F66A_2	F66_A3	F66A_MEAN	F66A_SD
	0	0	0.116279	0.0465116	0.0542636	0.0585258			0	0.660377	0.660377	0.641509	0.654088	0.0108934	0.65	0.65	0.65	0.65	0
	0.0195312	0	0.0232558	0.0232558	0.0155039	0.0134268			0.8	0.528302	0.490566	0.396226	0.471698	0.0680293	0.616667	0.65	0.6	0.622222	0.0254588
	0.0390625	-0.0465116	0.0930233	0.0232558	0.0232558	0.0697674			1.5625	0.396226	0.45283	0.45283	0.433962	0.0326802	0.616667	0.633333	0.65	0.633333	0.0166667
	0.078125	0.0232558	0.116279	0	0.0465116	0.0615291			3.125	0.490566	0.528302	0.490566	0.503145	0.0217868	0.666667	0.75	0.6	0.672222	0.0751542
	0.15625	0.0697674	0.162791	0.0232558	0.0852713	0.0710477			6.25	0.490566	0.45283	0.415094	0.45283	0.0377358	0.516667	0.666667	0.633333	0.605556	0.0787636
	0.3125	0.0930233	0.0930233	0.0697674	0.0852713	0.0134268			12.5	0.358491	0.377358	0.433962	0.389937	0.0392767	0.633333	0.633333	0.666667	0.644444	0.019245
	0.625	0.0697674	0.116279	0.0232558	0.0697674	0.0465116			25	0.339623	0.396226	0.358491	0.36478	0.0288212	0.633333	0.683333	0.55	0.622222	0.0673575
	1.25	0.116279	0.0930233	0.116279	0.108527	0.0134268			50	0.280755	0.320755	0.360755	0.320755	0.04	0.663333	0.61	0.633333	0.635556	0.026736
	2.5	0.116279	0.162791	0.162791	0.147287	0.0268535			100	0.264151	0.245283	0.301887	0.27044	0.0288212	0.65	0.583333	0.583333	0.605556	0.03849
	5	0.209302	0.255814	0.255814	0.24031	0.0268535			200	0.158679	0.256415	0.207547	0.207547	0.0488679	0.613333	0.566667	0.51	0.563333	0.0517472
	10	0.372093	0.465116	0.488372	0.44186	0.0615291
	20	0.55814	0.674419	0.581395	0.604651	0.0615291
	40	0.674419	0.860465	0.790698	0.775194	0.0939873
	80	0.767442	0.930233	0.837209	0.844961	0.0816717
BOTTOM PANELS		RSK2_NTK+ORF45 (56-76)
		Direct titration								Competitive titration
				Fraction bound (replicates)						Fraction bound (replicates)
	[ORF45]/µM	FP1	FP2	FP3	MEAN	SD			[ORF45]/µM	FP1	FP2	FP3	MEAN	SD
	0	-0.0078125	0.0078125	0.0078125	0.00260417	0.0090211			0	0.546875	0.578125	0.59375	0.572917	0.0238676
	0.00625	0.0078125	0.015625	0.015625	0.0130208	0.00451055			0.39	0.445312	0.460938	0.472656	0.459635	0.0137183
	0.0125	0.0117188	0.0273438	0.0117188	0.0169271	0.0090211			0.78	0.425781	0.421875	0.425781	0.424479	0.00225527
	0.025	0.0078125	0.015625	0.0117188	0.0117188	0.00390625			1.56	0.363281	0.371094	0.367188	0.367188	0.00390625
	0.05	0.0273438	0.015625	0.0234375	0.0221354	0.0059669			3.125	0.300781	0.292969	0.308594	0.300781	0.0078125
	0.1	0.0546875	0.0390625	0.0273438	0.0403646	0.0137183			6.25	0.242188	0.242188	0.230469	0.238281	0.00676582
	0.195	0.0742188	0.0703125	0.0820312	0.0755208	0.0059669			12.5	0.15625	0.175781	0.167969	0.166667	0.00983051
	0.39	0.144531	0.15625	0.144531	0.148438	0.00676582			25	0.128906	0.132812	0.128906	0.130208	0.00225527
	0.78	0.265625	0.253906	0.265625	0.261719	0.00676582			50	0.09375	0.101562	0.0976562	0.0976562	0.00390625
	1.56	0.402344	0.425781	0.414062	0.414062	0.0117188			100	0.0820312	0.078125	0.0820312	0.0807292	0.00225527
	3.125	0.582031	0.582031	0.585938	0.583333	0.00225527			200	0.0546875	0.0585938	0.0664062	0.0598958	0.0059669
	6.25	0.71875	0.710938	0.710938	0.713542	0.00451055
	12.5	0.820312	0.835938	0.835938	0.830729	0.0090211
	25	0.917969	0.917969	0.933594	0.923177	0.0090211
	50	0.964844	0.972656	0.957031	0.964844	0.0078125
Fig S4D
L285W			M287W			R305F			L285A			F268S
ORF45(16-76) conc (µM)	RU		ORF45(16-76) conc (nM)	RU		ORF45(16-76) conc (µM)	RU		ORF45(16-76) conc (µM)	RU		ORF45(16-76) conc (µM)	RU
0.01904	31.942		1.904	1.96465		0.0157	8.34687		0.0001526	3.07467		0.01904	16.7349
0.06664	39.4382		6.664	3.83044		0.0549	6.98335		0.0006104	4.74462		0.06664	32.7939
0.2332	66.259		23.32	6.59136		0.1923	10.9134		0.002441	9.17034		0.2332	49.4076
0.8163	128.666		81.63	12.7334		0.6733	21.6083		0.009766	20.3635		0.8163	65.4604
2.857	236.828		285.7	24.261		2.3564	62.5906		0.03906	52.944		2.857	82.2243
10	417.454		1000	40.8672		8.2477	133.556		0.1563	115.233		10	105.556
									0.625	172.751
									10	296.827

## Sheet: Table S2
Protein	Start	End	PepID	Size	Sequence	Modification	Fragment	MaxUptake	MHP	State	Exposure	Center	Center SD	Uptake	Uptake SD	RT	RT SD	Uptake_corr	Uptake_SD_corr	Percent_Uptake_corr	ExposureCorrection	PeptideCorrection
RSK2	260	280	220	21	MFEMLTGTLPFQGKDRKETMT			19	2461.1924	RSK2-ERK2	0	2462.773626	0.132399	0	0	4.540199	0.008064	0	0	0	1	1
RSK2	260	280	220	21	MFEMLTGTLPFQGKDRKETMT			19	2461.1924	RSK2-ERK2	0.5	2467.579411	0.133368	4.805785	0.187927	4.546158	0.001202	6.161262821	0.240932051	32.42769906	0.78	1
RSK2	260	280	220	21	MFEMLTGTLPFQGKDRKETMT			19	2461.1924	RSK2-ERK2	1	2468.121961	0.137156	5.348335	0.190634	4.541483	0.003564	7.131113333	0.254178667	37.53217544	0.75	1
RSK2	260	280	220	21	MFEMLTGTLPFQGKDRKETMT			19	2461.1924	RSK2-ERK2	2	2468.736785	0.3106	5.963159	0.337642	4.543925	0.004388	8.518798571	0.482345714	44.83578195	0.7	1
RSK2	260	280	220	21	MFEMLTGTLPFQGKDRKETMT			19	2461.1924	RSK2-ERK2	5	2468.917797	0.25954	6.144171	0.29136	4.546732	0.004153	8.777387143	0.416228571	46.19677444	0.7	1
RSK2	260	280	220	21	MFEMLTGTLPFQGKDRKETMT			19	2461.1924	RSK2-ERK2-ORF45	0	2462.688254	0.158654	0	0	4.545764	0.003313	0	0	0	1	1
RSK2	260	280	220	21	MFEMLTGTLPFQGKDRKETMT			19	2461.1924	RSK2-ERK2-ORF45	0.5	2466.290867	0.292093	3.602613	0.3324	4.548918	0.0029	4.618734615	0.426153846	24.30912955	0.78	1
RSK2	260	280	220	21	MFEMLTGTLPFQGKDRKETMT			19	2461.1924	RSK2-ERK2-ORF45	1	2466.802745	0.245975	4.114491	0.292703	4.541012	0.004339	5.485988	0.390270667	28.87362105	0.75	1
RSK2	260	280	220	21	MFEMLTGTLPFQGKDRKETMT			19	2461.1924	RSK2-ERK2-ORF45	2	2467.03986	0.328577	4.351606	0.364876	4.543231	0.002343	6.21658	0.521251429	32.71884211	0.7	1
RSK2	260	280	220	21	MFEMLTGTLPFQGKDRKETMT			19	2461.1924	RSK2-ERK2-ORF45	5	2467.59433	0.319116	4.906076	0.35638	4.540263	0.003282	7.00868	0.509114286	36.88778947	0.7	1
RSK2	260	281	221	22	MFEMLTGTLPFQGKDRKETMTM			20	2592.2329	RSK2-ERK2	0	2593.937549	0.098702	0	0	4.68274	0.007507	0	0	0	1	1
RSK2	260	281	221	22	MFEMLTGTLPFQGKDRKETMTM			20	2592.2329	RSK2-ERK2	0.5	2599.279671	0.068814	5.342121	0.120323	4.691145	0.005588	6.848873077	0.154260256	34.24436538	0.78	1
RSK2	260	281	221	22	MFEMLTGTLPFQGKDRKETMTM			20	2592.2329	RSK2-ERK2	1	2600.083357	0.101214	6.145808	0.141374	4.681008	0.002336	8.194410667	0.188498667	40.97205333	0.75	1
RSK2	260	281	221	22	MFEMLTGTLPFQGKDRKETMTM			20	2592.2329	RSK2-ERK2	2	2600.826347	0.211779	6.888798	0.233651	4.686765	0.003531	9.84114	0.333787143	49.2057	0.7	1
RSK2	260	281	221	22	MFEMLTGTLPFQGKDRKETMTM			20	2592.2329	RSK2-ERK2	5	2601.338691	0.040525	7.401142	0.106698	4.689493	0.002428	10.57306	0.152425714	52.8653	0.7	1
RSK2	260	281	221	22	MFEMLTGTLPFQGKDRKETMTM			20	2592.2329	RSK2-ERK2-ORF45	0	2593.956758	0.122392	0	0	4.688609	0.001659	0	0	0	1	1
RSK2	260	281	221	22	MFEMLTGTLPFQGKDRKETMTM			20	2592.2329	RSK2-ERK2-ORF45	0.5	2597.389078	0.150263	3.432319	0.193801	4.687636	0.003641	4.400408974	0.248462821	22.00204487	0.78	1
RSK2	260	281	221	22	MFEMLTGTLPFQGKDRKETMTM			20	2592.2329	RSK2-ERK2-ORF45	1	2597.851485	0.126067	3.894726	0.175707	4.684432	0.002175	5.192968	0.234276	25.96484	0.75	1
RSK2	260	281	221	22	MFEMLTGTLPFQGKDRKETMTM			20	2592.2329	RSK2-ERK2-ORF45	2	2598.129388	0.162572	4.17263	0.203493	4.684358	0.002684	5.9609	0.290704286	29.8045	0.7	1
RSK2	260	281	221	22	MFEMLTGTLPFQGKDRKETMTM			20	2592.2329	RSK2-ERK2-ORF45	5	2598.673924	0.109347	4.717166	0.164124	4.683228	0.002559	6.738808571	0.234462857	33.69404286	0.7	1
RSK2	261	279	222	19	FEMLTGTLPFQGKDRKETM			17	2229.1042	RSK2-ERK2	0	2230.221854	0.178737	0	0	4.266568	0.005266	0	0	0	1	1
RSK2	261	279	222	19	FEMLTGTLPFQGKDRKETM			17	2229.1042	RSK2-ERK2	0.5	2235.423695	0.012925	5.201841	0.179204	4.272301	0.002398	6.669026923	0.229748718	39.22957014	0.78	1
RSK2	261	279	222	19	FEMLTGTLPFQGKDRKETM			17	2229.1042	RSK2-ERK2	1	2235.870625	0.055422	5.648771	0.187133	4.273948	0.002504	7.531694667	0.249510667	44.30408627	0.75	1
RSK2	261	279	222	19	FEMLTGTLPFQGKDRKETM			17	2229.1042	RSK2-ERK2	2	2236.20693	0.283974	5.985076	0.335542	4.274188	0.004419	8.550108571	0.479345714	50.2947563	0.7	1
RSK2	261	279	222	19	FEMLTGTLPFQGKDRKETM			17	2229.1042	RSK2-ERK2	5	2236.593387	0.242301	6.371533	0.301093	4.276454	0.005336	9.10219	0.430132857	53.54229412	0.7	1
RSK2	261	279	222	19	FEMLTGTLPFQGKDRKETM			17	2229.1042	RSK2-ERK2-ORF45	0	2230.474318	0.055027	0	0	4.272709	0.003578	0	0	0	1	1
RSK2	261	279	222	19	FEMLTGTLPFQGKDRKETM			17	2229.1042	RSK2-ERK2-ORF45	0.5	2234.671536	0.333096	4.197218	0.33761	4.274374	0.004955	5.381048718	0.432833333	31.65322775	0.78	1
RSK2	261	279	222	19	FEMLTGTLPFQGKDRKETM			17	2229.1042	RSK2-ERK2-ORF45	1	2235.302606	0.051404	4.828289	0.075302	4.266207	0.003776	6.437718667	0.100402667	37.86893333	0.75	1
RSK2	261	279	222	19	FEMLTGTLPFQGKDRKETM			17	2229.1042	RSK2-ERK2-ORF45	2	2235.657641	0.205155	5.183323	0.212406	4.266732	0.005142	7.404747143	0.303437143	43.55733613	0.7	1
RSK2	261	279	222	19	FEMLTGTLPFQGKDRKETM			17	2229.1042	RSK2-ERK2-ORF45	5	2236.244126	0.027393	5.769809	0.061468	4.263294	0.001813	8.242584286	0.087811429	48.48578992	0.7	1
RSK2	261	280	223	20	FEMLTGTLPFQGKDRKETMT			18	2330.1519	RSK2-ERK2	0	2331.606859	0.07654	0	0	4.21945	0.007169	0	0	0	1	1
RSK2	261	280	223	20	FEMLTGTLPFQGKDRKETMT			18	2330.1519	RSK2-ERK2	0.5	2336.769639	0.055515	5.16278	0.094553	4.222653	0.004906	6.618948718	0.121221795	36.77193732	0.78	1
RSK2	261	280	223	20	FEMLTGTLPFQGKDRKETMT			18	2330.1519	RSK2-ERK2	1	2337.615181	0.080073	6.008322	0.110771	4.22573	0.004751	8.011096	0.147694667	44.50608889	0.75	1
RSK2	261	280	223	20	FEMLTGTLPFQGKDRKETMT			18	2330.1519	RSK2-ERK2	2	2338.074855	0.086831	6.467996	0.11575	4.226083	0.002175	9.239994286	0.165357143	51.33330159	0.7	1
RSK2	261	280	223	20	FEMLTGTLPFQGKDRKETMT			18	2330.1519	RSK2-ERK2	5	2338.642636	0.235976	7.035777	0.248079	4.226172	0.006546	10.05111	0.354398571	55.8395	0.7	1
RSK2	261	280	223	20	FEMLTGTLPFQGKDRKETMT			18	2330.1519	RSK2-ERK2-ORF45	0	2331.606469	0.057335	0	0	4.223891	0.004071	0	0	0	1	1
RSK2	261	280	223	20	FEMLTGTLPFQGKDRKETMT			18	2330.1519	RSK2-ERK2-ORF45	0.5	2335.187024	0.077833	3.580555	0.096671	4.227288	0.002968	4.590455128	0.123937179	25.50252849	0.78	1
RSK2	261	280	223	20	FEMLTGTLPFQGKDRKETMT			18	2330.1519	RSK2-ERK2-ORF45	1	2335.627892	0.067427	4.021423	0.088508	4.220439	0.005713	5.361897333	0.118010667	29.78831852	0.75	1
RSK2	261	280	223	20	FEMLTGTLPFQGKDRKETMT			18	2330.1519	RSK2-ERK2-ORF45	2	2335.954959	0.077031	4.348489	0.096027	4.220638	0.004415	6.212127143	0.137181429	34.51181746	0.7	1
RSK2	261	280	223	20	FEMLTGTLPFQGKDRKETMT			18	2330.1519	RSK2-ERK2-ORF45	5	2336.409392	0.136676	4.802923	0.148214	4.219685	0.003463	6.861318571	0.211734286	38.11843651	0.7	1
RSK2	261	281	224	21	FEMLTGTLPFQGKDRKETMTM			19	2461.1924	RSK2-ERK2	0	2462.797111	0.086112	0	0	4.401805	0.004865	0	0	0	1	1
RSK2	261	281	224	21	FEMLTGTLPFQGKDRKETMTM			19	2461.1924	RSK2-ERK2	0.5	2468.116465	0.048156	5.319354	0.098663	4.403114	0.003799	6.819684615	0.126491026	35.89307692	0.78	1
RSK2	261	281	224	21	FEMLTGTLPFQGKDRKETMTM			19	2461.1924	RSK2-ERK2	1	2469.088108	0.036057	6.290997	0.093357	4.403874	0.002837	8.387996	0.124476	44.14734737	0.75	1
RSK2	261	281	224	21	FEMLTGTLPFQGKDRKETMTM			19	2461.1924	RSK2-ERK2	2	2469.641683	0.136641	6.844572	0.161512	4.406156	0.002195	9.77796	0.230731429	51.46294737	0.7	1
RSK2	261	281	224	21	FEMLTGTLPFQGKDRKETMTM			19	2461.1924	RSK2-ERK2	5	2470.243792	0.033958	7.446681	0.092566	4.406502	0.003848	10.63811571	0.132237143	55.99008271	0.7	1
RSK2	261	281	224	21	FEMLTGTLPFQGKDRKETMTM			19	2461.1924	RSK2-ERK2-ORF45	0	2462.809377	0.08241	0	0	4.405528	0.001933	0	0	0	1	1
RSK2	261	281	224	21	FEMLTGTLPFQGKDRKETMTM			19	2461.1924	RSK2-ERK2-ORF45	0.5	2466.236188	0.032739	3.426811	0.088675	4.409376	0.00362	4.393347436	0.113685897	23.12288124	0.78	1
RSK2	261	281	224	21	FEMLTGTLPFQGKDRKETMTM			19	2461.1924	RSK2-ERK2-ORF45	1	2466.711386	0.050547	3.902008	0.096677	4.403028	0.004012	5.202677333	0.128902667	27.38251228	0.75	1
RSK2	261	281	224	21	FEMLTGTLPFQGKDRKETMTM			19	2461.1924	RSK2-ERK2-ORF45	2	2466.994968	0.033609	4.18559	0.089	4.403372	0.002758	5.979414286	0.127142857	31.4706015	0.7	1
RSK2	261	281	224	21	FEMLTGTLPFQGKDRKETMTM			19	2461.1924	RSK2-ERK2-ORF45	5	2467.533909	0.038204	4.724532	0.090835	4.402938	0.002273	6.749331429	0.129764286	35.52279699	0.7	1
RSK2	262	279	225	18	EMLTGTLPFQGKDRKETM			16	2082.0358	RSK2-ERK2	0	2083.25615	0.077605	0	0	3.871834	0.004314	0	0	0	1	1
RSK2	262	279	225	18	EMLTGTLPFQGKDRKETM			16	2082.0358	RSK2-ERK2	0.5	2088.209401	0.237065	4.953251	0.249444	3.87098	0.002609	6.350321795	0.3198	39.68951122	0.78	1
RSK2	262	279	225	18	EMLTGTLPFQGKDRKETM			16	2082.0358	RSK2-ERK2	1	2088.742568	0.131283	5.486418	0.152505	3.866946	0.002628	7.315224	0.20334	45.72015	0.75	1
RSK2	262	279	225	18	EMLTGTLPFQGKDRKETM			16	2082.0358	RSK2-ERK2	2	2089.354727	0.094675	6.098577	0.122417	3.870769	0.002333	8.712252857	0.174881429	54.45158036	0.7	1
RSK2	262	279	225	18	EMLTGTLPFQGKDRKETM			16	2082.0358	RSK2-ERK2	5	2089.580983	0.119997	6.324833	0.142905	3.871144	0.003053	9.035475714	0.20415	56.47172321	0.7	1
RSK2	262	279	225	18	EMLTGTLPFQGKDRKETM			16	2082.0358	RSK2-ERK2-ORF45	0	2083.265353	0.0613	0	0	3.877025	0.005285	0	0	0	1	1
RSK2	262	279	225	18	EMLTGTLPFQGKDRKETM			16	2082.0358	RSK2-ERK2-ORF45	0.5	2086.996588	0.185352	3.731235	0.195225	3.874434	0.004425	4.783634615	0.250288462	29.89771635	0.78	1
RSK2	262	279	225	18	EMLTGTLPFQGKDRKETM			16	2082.0358	RSK2-ERK2-ORF45	1	2087.311892	0.278509	4.046539	0.285175	3.870476	0.005198	5.395385333	0.380233333	33.72115833	0.75	1
RSK2	262	279	225	18	EMLTGTLPFQGKDRKETM			16	2082.0358	RSK2-ERK2-ORF45	2	2087.790471	0.180758	4.525117	0.190869	3.869644	0.003375	6.464452857	0.27267	40.40283036	0.7	1
RSK2	262	279	225	18	EMLTGTLPFQGKDRKETM			16	2082.0358	RSK2-ERK2-ORF45	5	2088.111473	0.081294	4.84612	0.101816	3.870261	0.004365	6.923028571	0.145451429	43.26892857	0.7	1
RSK2	262	280	226	19	EMLTGTLPFQGKDRKETMT			17	2183.0835	RSK2-ERK2	0	2184.372759	0.029902	0	0	3.79803	0.003633	0	0	0	1	1
RSK2	262	280	226	19	EMLTGTLPFQGKDRKETMT			17	2183.0835	RSK2-ERK2	0.5	2189.673248	0.073677	5.300489	0.079514	3.797949	0.001198	6.795498718	0.101941026	39.97352187	0.78	1
RSK2	262	280	226	19	EMLTGTLPFQGKDRKETMT			17	2183.0835	RSK2-ERK2	1	2190.563915	0.094656	6.191156	0.099267	3.794306	0.00064	8.254874667	0.132356	48.55808627	0.75	1
RSK2	262	280	226	19	EMLTGTLPFQGKDRKETMT			17	2183.0835	RSK2-ERK2	2	2190.931845	0.168396	6.559086	0.17103	3.799796	0.001692	9.370122857	0.244328571	55.11836975	0.7	1
RSK2	262	280	226	19	EMLTGTLPFQGKDRKETMT			17	2183.0835	RSK2-ERK2	5	2191.535707	0.158279	7.162948	0.161079	3.800331	0.003418	10.23278286	0.230112857	60.19284034	0.7	1
RSK2	262	280	226	19	EMLTGTLPFQGKDRKETMT			17	2183.0835	RSK2-ERK2-ORF45	0	2184.408155	0.040333	0	0	3.801745	0.002217	0	0	0	1	1
RSK2	262	280	226	19	EMLTGTLPFQGKDRKETMT			17	2183.0835	RSK2-ERK2-ORF45	0.5	2188.134118	0.046554	3.725963	0.061596	3.803857	0.003494	4.776875641	0.078969231	28.09926848	0.78	1
RSK2	262	280	226	19	EMLTGTLPFQGKDRKETMT			17	2183.0835	RSK2-ERK2-ORF45	1	2188.589251	0.113945	4.181096	0.120873	3.79764	0.003186	5.574794667	0.161164	32.7929098	0.75	1
RSK2	262	280	226	19	EMLTGTLPFQGKDRKETMT			17	2183.0835	RSK2-ERK2-ORF45	2	2188.912989	0.084364	4.504834	0.09351	3.798473	0.00186	6.435477143	0.133585714	37.8557479	0.7	1
RSK2	262	280	226	19	EMLTGTLPFQGKDRKETMT			17	2183.0835	RSK2-ERK2-ORF45	5	2189.40853	0.115212	5.000375	0.122067	3.79785	0.002047	7.143392857	0.174381429	42.01995798	0.7	1
RSK2	262	281	227	20	EMLTGTLPFQGKDRKETMTM			18	2314.124	RSK2-ERK2	0	2315.575276	0.043026	0	0	4.04761	0.006938	0	0	0	1	1
RSK2	262	281	227	20	EMLTGTLPFQGKDRKETMTM			18	2314.124	RSK2-ERK2	0.5	2321.218849	0.037059	5.643573	0.056786	4.053983	0.002553	7.23535	0.072802564	40.19638889	0.78	1
RSK2	262	281	227	20	EMLTGTLPFQGKDRKETMTM			18	2314.124	RSK2-ERK2	1	2322.125025	0.049823	6.549749	0.06583	4.05522	0.007504	8.732998667	0.087773333	48.51665926	0.75	1
RSK2	262	281	227	20	EMLTGTLPFQGKDRKETMTM			18	2314.124	RSK2-ERK2	2	2322.70787	0.075081	7.132594	0.086536	4.056377	0.002371	10.18942	0.123622857	56.60788889	0.7	1
RSK2	262	281	227	20	EMLTGTLPFQGKDRKETMTM			18	2314.124	RSK2-ERK2	5	2323.39819	0.052673	7.822914	0.068013	4.055756	0.004965	11.17559143	0.097161429	62.08661905	0.7	1
RSK2	262	281	227	20	EMLTGTLPFQGKDRKETMTM			18	2314.124	RSK2-ERK2-ORF45	0	2315.597234	0.040524	0	0	4.056517	0.002287	0	0	0	1	1
RSK2	262	281	227	20	EMLTGTLPFQGKDRKETMTM			18	2314.124	RSK2-ERK2-ORF45	0.5	2319.191551	0.077422	3.594318	0.087387	4.058437	0.004044	4.6081	0.112034615	25.60055556	0.78	1
RSK2	262	281	227	20	EMLTGTLPFQGKDRKETMTM			18	2314.124	RSK2-ERK2-ORF45	1	2319.691847	0.077687	4.094613	0.087621	4.050896	0.003896	5.459484	0.116828	30.33046667	0.75	1
RSK2	262	281	227	20	EMLTGTLPFQGKDRKETMTM			18	2314.124	RSK2-ERK2-ORF45	2	2320.082999	0.018725	4.485765	0.044642	4.052177	0.001509	6.408235714	0.063774286	35.60130952	0.7	1
RSK2	262	281	227	20	EMLTGTLPFQGKDRKETMTM			18	2314.124	RSK2-ERK2-ORF45	5	2320.591492	0.09212	4.994258	0.10064	4.051045	0.002223	7.134654286	0.143771429	39.63696825	0.7	1
RSK2	263	280	228	18	MLTGTLPFQGKDRKETMT			16	2054.0409	RSK2-ERK2	0	2055.245426	0.029074	0	0	3.651528	0.004597	0	0	0	1	1
RSK2	263	280	228	18	MLTGTLPFQGKDRKETMT			16	2054.0409	RSK2-ERK2	0.5	2060.935599	0.25705	5.690172	0.258689	3.653806	0.001628	7.295092308	0.331652564	45.59432692	0.78	1
RSK2	263	280	228	18	MLTGTLPFQGKDRKETMT			16	2054.0409	RSK2-ERK2	1	2061.44383	0.083983	6.198403	0.088873	3.652484	0.002016	8.264537333	0.118497333	51.65335833	0.75	1
RSK2	263	280	228	18	MLTGTLPFQGKDRKETMT			16	2054.0409	RSK2-ERK2	2	2061.964785	0.101855	6.719358	0.105923	3.656799	0.000316	9.599082857	0.151318571	59.99426786	0.7	1
RSK2	263	280	228	18	MLTGTLPFQGKDRKETMT			16	2054.0409	RSK2-ERK2	5	2062.450306	0.169079	7.204879	0.17156	3.656093	0.003497	10.29268429	0.245085714	64.32927679	0.7	1
RSK2	263	280	228	18	MLTGTLPFQGKDRKETMT			16	2054.0409	RSK2-ERK2-ORF45	0	2055.284074	0.075657	0	0	3.656606	0.004504	0	0	0	1	1
RSK2	263	280	228	18	MLTGTLPFQGKDRKETMT			16	2054.0409	RSK2-ERK2-ORF45	0.5	2059.030126	0.003404	3.746052	0.075733	3.655203	0.003096	4.802630769	0.09709359	30.01644231	0.78	1
RSK2	263	280	228	18	MLTGTLPFQGKDRKETMT			16	2054.0409	RSK2-ERK2-ORF45	1	2059.433939	0.072145	4.149865	0.104541	3.654788	0.001964	5.533153333	0.139388	34.58220833	0.75	1
RSK2	263	280	228	18	MLTGTLPFQGKDRKETMT			16	2054.0409	RSK2-ERK2-ORF45	2	2059.893609	0.253093	4.609535	0.264159	3.652662	0.004841	6.58505	0.37737	41.1565625	0.7	1
RSK2	263	280	228	18	MLTGTLPFQGKDRKETMT			16	2054.0409	RSK2-ERK2-ORF45	5	2060.534395	0.247966	5.250321	0.259251	3.651345	0.001836	7.500458571	0.370358571	46.87786607	0.7	1
RSK2	263	281	229	19	MLTGTLPFQGKDRKETMTM			17	2185.0814	RSK2-ERK2	0	2186.381857	0.078964	0	0	3.931476	0.003215	0	0	0	1	1
RSK2	263	281	229	19	MLTGTLPFQGKDRKETMTM			17	2185.0814	RSK2-ERK2	0.5	2192.310108	0.162157	5.92825	0.180361	3.93553	0.004121	7.600320513	0.231232051	44.70776772	0.78	1
RSK2	263	281	229	19	MLTGTLPFQGKDRKETMTM			17	2185.0814	RSK2-ERK2	1	2193.144142	0.147946	6.762285	0.1677	3.93222	0.005305	9.01638	0.2236	53.03752941	0.75	1
RSK2	263	281	229	19	MLTGTLPFQGKDRKETMTM			17	2185.0814	RSK2-ERK2	2	2193.81945	0.098736	7.437593	0.126429	3.937856	0.001052	10.62513286	0.180612857	62.50078151	0.7	1
RSK2	263	281	229	19	MLTGTLPFQGKDRKETMTM			17	2185.0814	RSK2-ERK2	5	2194.630356	0.173217	8.248499	0.190367	3.939655	0.003224	11.78357	0.271952857	69.31511765	0.7	1
RSK2	263	281	229	19	MLTGTLPFQGKDRKETMTM			17	2185.0814	RSK2-ERK2-ORF45	0	2186.480628	0.072119	0	0	3.938565	0.002715	0	0	0	1	1
RSK2	263	281	229	19	MLTGTLPFQGKDRKETMTM			17	2185.0814	RSK2-ERK2-ORF45	0.5	2190.258375	0.149295	3.777747	0.165801	3.939077	0.004788	4.843265385	0.212565385	28.48979638	0.78	1
RSK2	263	281	229	19	MLTGTLPFQGKDRKETMTM			17	2185.0814	RSK2-ERK2-ORF45	1	2190.999968	0.117017	4.51934	0.137456	3.936836	0.004032	6.025786667	0.183274667	35.44580392	0.75	1
RSK2	263	281	229	19	MLTGTLPFQGKDRKETMTM			17	2185.0814	RSK2-ERK2-ORF45	2	2191.199482	0.198195	4.718854	0.210909	3.934908	0.000275	6.74122	0.301298571	39.65423529	0.7	1
RSK2	263	281	229	19	MLTGTLPFQGKDRKETMTM			17	2185.0814	RSK2-ERK2-ORF45	5	2191.647342	0.175162	5.166714	0.189428	3.934809	0.003096	7.38102	0.270611429	43.41776471	0.7	1
RSK2	280	300	230	21	TMILKAKLGMPQFLSPEAQSL			18	2303.2502	RSK2-ERK2	0	2304.703486	0.059503	0	0	4.673678	0.007239	0	0	0	1	1
RSK2	280	300	230	21	TMILKAKLGMPQFLSPEAQSL			18	2303.2502	RSK2-ERK2	0.5	2311.459716	0.127552	6.75623	0.140748	4.681721	0.006526	8.661833333	0.180446154	48.1212963	0.78	1
RSK2	280	300	230	21	TMILKAKLGMPQFLSPEAQSL			18	2303.2502	RSK2-ERK2	1	2312.081134	0.129187	7.377647	0.142232	4.672499	0.004583	9.836862667	0.189642667	54.64923704	0.75	1
RSK2	280	300	230	21	TMILKAKLGMPQFLSPEAQSL			18	2303.2502	RSK2-ERK2	2	2312.706397	0.175267	8.002911	0.185092	4.677823	0.004826	11.43273	0.264417143	63.51516667	0.7	1
RSK2	280	300	230	21	TMILKAKLGMPQFLSPEAQSL			18	2303.2502	RSK2-ERK2	5	2313.407012	0.192258	8.703526	0.201255	4.67969	0.007285	12.43360857	0.287507143	69.07560317	0.7	1
RSK2	280	300	230	21	TMILKAKLGMPQFLSPEAQSL			18	2303.2502	RSK2-ERK2-ORF45	0	2304.674322	0.068936	0	0	4.681282	0.003709	0	0	0	1	1
RSK2	280	300	230	21	TMILKAKLGMPQFLSPEAQSL			18	2303.2502	RSK2-ERK2-ORF45	0.5	2307.703602	0.14986	3.02928	0.164955	4.680288	0.002142	3.883692308	0.211480769	21.57606838	0.78	1
RSK2	280	300	230	21	TMILKAKLGMPQFLSPEAQSL			18	2303.2502	RSK2-ERK2-ORF45	1	2308.047837	0.194622	3.373515	0.20647	4.679111	0.003133	4.49802	0.275293333	24.989	0.75	1
RSK2	280	300	230	21	TMILKAKLGMPQFLSPEAQSL			18	2303.2502	RSK2-ERK2-ORF45	2	2308.197599	0.128126	3.523277	0.145494	4.679446	0.003708	5.033252857	0.207848571	27.96251587	0.7	1
RSK2	280	300	230	21	TMILKAKLGMPQFLSPEAQSL			18	2303.2502	RSK2-ERK2-ORF45	5	2308.385834	0.080827	3.711512	0.106232	4.677133	0.002967	5.30216	0.15176	29.45644444	0.7	1
RSK2	281	300	231	20	MILKAKLGMPQFLSPEAQSL			17	2202.2025	RSK2-ERK2	0	2203.575735	0.024215	0	0	4.648563	0.007782	0	0	0	1	1
RSK2	281	300	231	20	MILKAKLGMPQFLSPEAQSL			17	2202.2025	RSK2-ERK2	0.5	2210.114848	0.045684	6.539112	0.051704	4.656928	0.00468	8.383476923	0.066287179	49.31457014	0.78	1
RSK2	281	300	231	20	MILKAKLGMPQFLSPEAQSL			17	2202.2025	RSK2-ERK2	1	2210.743714	0.04252	7.167979	0.048931	4.647846	0.0026	9.557305333	0.065241333	56.21944314	0.75	1
RSK2	281	300	231	20	MILKAKLGMPQFLSPEAQSL			17	2202.2025	RSK2-ERK2	2	2211.24895	0.061786	7.673214	0.066362	4.654332	0.003672	10.96173429	0.094802857	64.48078992	0.7	1
RSK2	281	300	231	20	MILKAKLGMPQFLSPEAQSL			17	2202.2025	RSK2-ERK2	5	2211.723725	0.049145	8.14799	0.054787	4.656833	0.003912	11.63998571	0.078267143	68.4705042	0.7	1
RSK2	281	300	231	20	MILKAKLGMPQFLSPEAQSL			17	2202.2025	RSK2-ERK2-ORF45	0	2203.530535	0.031749	0	0	4.655397	0.001858	0	0	0	1	1
RSK2	281	300	231	20	MILKAKLGMPQFLSPEAQSL			17	2202.2025	RSK2-ERK2-ORF45	0.5	2206.607076	0.061338	3.076541	0.069068	4.655944	0.001978	3.944283333	0.088548718	23.20166667	0.78	1
RSK2	281	300	231	20	MILKAKLGMPQFLSPEAQSL			17	2202.2025	RSK2-ERK2-ORF45	1	2206.806553	0.026892	3.276018	0.041607	4.654914	0.002196	4.368024	0.055476	25.69425882	0.75	1
RSK2	281	300	231	20	MILKAKLGMPQFLSPEAQSL			17	2202.2025	RSK2-ERK2-ORF45	2	2206.943169	0.06168	3.412634	0.069372	4.65599	0.002958	4.875191429	0.099102857	28.67759664	0.7	1
RSK2	281	300	231	20	MILKAKLGMPQFLSPEAQSL			17	2202.2025	RSK2-ERK2-ORF45	5	2207.300851	0.028539	3.770317	0.04269	4.652837	0.001625	5.386167143	0.060985714	31.68333613	0.7	1
RSK2	282	300	232	19	ILKAKLGMPQFLSPEAQSL			16	2071.162	RSK2-ERK2	0	2072.494966	0.095469	0	0	4.535916	0.008088	0	0	0	1	1
RSK2	282	300	232	19	ILKAKLGMPQFLSPEAQSL			16	2071.162	RSK2-ERK2	0.5	2078.822888	0.061817	6.327922	0.113735	4.541257	0.002112	8.112720513	0.145814103	50.70450321	0.78	1
RSK2	282	300	232	19	ILKAKLGMPQFLSPEAQSL			16	2071.162	RSK2-ERK2	1	2079.383486	0.050974	6.88852	0.108225	4.537312	0.003615	9.184693333	0.1443	57.40433333	0.75	1
RSK2	282	300	232	19	ILKAKLGMPQFLSPEAQSL			16	2071.162	RSK2-ERK2	2	2079.679135	0.066202	7.184169	0.116177	4.541682	0.003819	10.26309857	0.165967143	64.14436607	0.7	1
RSK2	282	300	232	19	ILKAKLGMPQFLSPEAQSL			16	2071.162	RSK2-ERK2	5	2079.991318	0.085256	7.496351	0.127996	4.543189	0.003543	10.70907286	0.182851429	66.93170536	0.7	1
RSK2	282	300	232	19	ILKAKLGMPQFLSPEAQSL			16	2071.162	RSK2-ERK2-ORF45	0	2072.47179	0.078405	0	0	4.543086	0.002342	0	0	0	1	1
RSK2	282	300	232	19	ILKAKLGMPQFLSPEAQSL			16	2071.162	RSK2-ERK2-ORF45	0.5	2075.562047	0.01426	3.090257	0.079691	4.5446	0.003373	3.961867949	0.102167949	24.76167468	0.78	1
RSK2	282	300	232	19	ILKAKLGMPQFLSPEAQSL			16	2071.162	RSK2-ERK2-ORF45	1	2075.812767	0.046517	3.340978	0.091165	4.538665	0.003574	4.454637333	0.121553333	27.84148333	0.75	1
RSK2	282	300	232	19	ILKAKLGMPQFLSPEAQSL			16	2071.162	RSK2-ERK2-ORF45	2	2075.946113	0.041468	3.474323	0.088695	4.540345	0.002385	4.963318571	0.126707143	31.02074107	0.7	1
RSK2	282	300	232	19	ILKAKLGMPQFLSPEAQSL			16	2071.162	RSK2-ERK2-ORF45	5	2076.211591	0.040907	3.739802	0.088435	4.539357	0.002594	5.342574286	0.126335714	33.39108929	0.7	1
RSK2	282	301	233	20	ILKAKLGMPQFLSPEAQSLL			17	2184.2461	RSK2-ERK2	0	2185.489268	0.01727	0	0	4.845737	0.008307	0	0	0	1	1
RSK2	282	301	233	20	ILKAKLGMPQFLSPEAQSLL			17	2184.2461	RSK2-ERK2	0.5	2191.741442	0.049833	6.252174	0.05274	4.856774	0.00559	8.015607692	0.067615385	47.15063348	0.78	1
RSK2	282	301	233	20	ILKAKLGMPQFLSPEAQSLL			17	2184.2461	RSK2-ERK2	1	2192.365752	0.075923	6.876484	0.077863	4.845875	0.00265	9.168645333	0.103817333	53.93320784	0.75	1
RSK2	282	301	233	20	ILKAKLGMPQFLSPEAQSLL			17	2184.2461	RSK2-ERK2	2	2192.639198	0.051935	7.14993	0.054731	4.852096	0.004023	10.21418571	0.078187143	60.08344538	0.7	1
RSK2	282	301	233	20	ILKAKLGMPQFLSPEAQSLL			17	2184.2461	RSK2-ERK2	5	2192.889789	0.058088	7.400521	0.060601	4.855234	0.00457	10.57217286	0.086572857	62.1892521	0.7	1
RSK2	282	301	233	20	ILKAKLGMPQFLSPEAQSLL			17	2184.2461	RSK2-ERK2-ORF45	0	2185.464351	0.063144	0	0	4.846932	0.004126	0	0	0	1	1
RSK2	282	301	233	20	ILKAKLGMPQFLSPEAQSLL			17	2184.2461	RSK2-ERK2-ORF45	0.5	2188.076306	0.284891	2.611955	0.291805	4.844933	0.003621	3.348660256	0.374108974	19.69800151	0.78	1
RSK2	282	301	233	20	ILKAKLGMPQFLSPEAQSLL			17	2184.2461	RSK2-ERK2-ORF45	1	2188.354549	0.239088	2.890198	0.247285	4.843711	0.003307	3.853597333	0.329713333	22.66821961	0.75	1
RSK2	282	301	233	20	ILKAKLGMPQFLSPEAQSLL			17	2184.2461	RSK2-ERK2-ORF45	2	2188.481681	0.262125	3.01733	0.269623	4.844714	0.002666	4.310471429	0.385175714	25.35571429	0.7	1
RSK2	282	301	233	20	ILKAKLGMPQFLSPEAQSLL			17	2184.2461	RSK2-ERK2-ORF45	5	2188.737252	0.252886	3.272901	0.26065	4.843821	0.004451	4.675572857	0.372357143	27.50336975	0.7	1
RSK2	284	300	234	17	KAKLGMPQFLSPEAQSL			14	1844.9939	RSK2-ERK2	0	1846.056729	0.095251	0	0	4.394886	0.005699	0	0	0	1	1
RSK2	284	300	234	17	KAKLGMPQFLSPEAQSL			14	1844.9939	RSK2-ERK2	0.5	1851.735659	0.029121	5.67893	0.099603	4.395524	0.003767	7.280679487	0.127696154	52.00485348	0.78	1
RSK2	284	300	234	17	KAKLGMPQFLSPEAQSL			14	1844.9939	RSK2-ERK2	1	1852.080437	0.043324	6.023708	0.10464	4.396284	0.003597	8.031610667	0.13952	57.36864762	0.75	1
RSK2	284	300	234	17	KAKLGMPQFLSPEAQSL			14	1844.9939	RSK2-ERK2	2	1852.167091	0.035514	6.110361	0.101656	4.399201	0.002732	8.729087143	0.145222857	62.35062245	0.7	1
RSK2	284	300	234	17	KAKLGMPQFLSPEAQSL			14	1844.9939	RSK2-ERK2	5	1852.299025	0.115346	6.242296	0.14959	4.399036	0.003726	8.917565714	0.2137	63.69689796	0.7	1
RSK2	284	300	234	17	KAKLGMPQFLSPEAQSL			14	1844.9939	RSK2-ERK2-ORF45	0	1846.087005	0.025922	0	0	4.399925	0.0025	0	0	0	1	1
RSK2	284	300	234	17	KAKLGMPQFLSPEAQSL			14	1844.9939	RSK2-ERK2-ORF45	0.5	1849.242162	0.296734	3.155157	0.297864	4.403521	0.003622	4.045073077	0.381876923	28.89337912	0.78	1
RSK2	284	300	234	17	KAKLGMPQFLSPEAQSL			14	1844.9939	RSK2-ERK2-ORF45	1	1849.645722	0.042435	3.558717	0.049726	4.395822	0.004336	4.744956	0.066301333	33.89254286	0.75	1
RSK2	284	300	234	17	KAKLGMPQFLSPEAQSL			14	1844.9939	RSK2-ERK2-ORF45	2	1849.728111	0.021851	3.641106	0.033903	4.39762	0.002615	5.20158	0.048432857	37.15414286	0.7	1
RSK2	284	300	234	17	KAKLGMPQFLSPEAQSL			14	1844.9939	RSK2-ERK2-ORF45	5	1850.026462	0.031092	3.939457	0.04048	4.396635	0.002286	5.627795714	0.057828571	40.19854082	0.7	1
RSK2	284	301	235	18	KAKLGMPQFLSPEAQSLL			15	1958.0779	RSK2-ERK2	0	1959.215168	0.045938	0	0	4.742319	0.007118	0	0	0	1	1
RSK2	284	301	235	18	KAKLGMPQFLSPEAQSLL			15	1958.0779	RSK2-ERK2	0.5	1964.654826	0.065187	5.439658	0.079748	4.750149	0.00505	6.973920513	0.102241026	46.49280342	0.78	1
RSK2	284	301	235	18	KAKLGMPQFLSPEAQSLL			15	1958.0779	RSK2-ERK2	1	1965.036563	0.07993	5.821395	0.09219	4.740368	0.00236	7.76186	0.12292	51.74573333	0.75	1
RSK2	284	301	235	18	KAKLGMPQFLSPEAQSLL			15	1958.0779	RSK2-ERK2	2	1965.11323	0.0792	5.898062	0.091559	4.746354	0.004384	8.425802857	0.130798571	56.17201905	0.7	1
RSK2	284	301	235	18	KAKLGMPQFLSPEAQSLL			15	1958.0779	RSK2-ERK2	5	1965.29647	0.081641	6.081302	0.093678	4.749954	0.003872	8.687574286	0.133825714	57.9171619	0.7	1
RSK2	284	301	235	18	KAKLGMPQFLSPEAQSLL			15	1958.0779	RSK2-ERK2-ORF45	0	1959.246523	0.052238	0	0	4.746984	0.00197	0	0	0	1	1
RSK2	284	301	235	18	KAKLGMPQFLSPEAQSLL			15	1958.0779	RSK2-ERK2-ORF45	0.5	1962.285591	0.047211	3.039068	0.070411	4.745981	0.002474	3.896241026	0.090270513	25.97494017	0.78	1
RSK2	284	301	235	18	KAKLGMPQFLSPEAQSLL			15	1958.0779	RSK2-ERK2-ORF45	1	1962.565729	0.095165	3.319206	0.108559	4.74427	0.001324	4.425608	0.144745333	29.50405333	0.75	1
RSK2	284	301	235	18	KAKLGMPQFLSPEAQSLL			15	1958.0779	RSK2-ERK2-ORF45	2	1962.689308	0.069108	3.442786	0.086629	4.745616	0.000772	4.918265714	0.123755714	32.7884381	0.7	1
RSK2	284	301	235	18	KAKLGMPQFLSPEAQSLL			15	1958.0779	RSK2-ERK2-ORF45	5	1962.925039	0.093873	3.678516	0.107429	4.743497	0.002238	5.255022857	0.15347	35.03348571	0.7	1
RSK2	586	601	333	16	FVAPEVLKRQGYDAAC			14	1766.8894	RSK2-ERK2	0	1768.014383	0.062146	0	0	3.750718	0.003094	0	0	0	1	1
RSK2	586	601	333	16	FVAPEVLKRQGYDAAC			14	1766.8894	RSK2-ERK2	0.5	1776.562916	0.111061	8.548533	0.127266	3.743315	0.002024	10.95965769	0.163161538	78.28326923	0.78	1
RSK2	586	601	333	16	FVAPEVLKRQGYDAAC			14	1766.8894	RSK2-ERK2	1	1776.73547	0.099432	8.721087	0.117256	3.742133	0.001601	11.628116	0.156341333	83.05797143	0.75	1
RSK2	586	601	333	16	FVAPEVLKRQGYDAAC			14	1766.8894	RSK2-ERK2	2	1776.683398	0.046224	8.669015	0.077452	3.746419	0.00214	12.38430714	0.110645714	88.45933673	0.7	1
RSK2	586	601	333	16	FVAPEVLKRQGYDAAC			14	1766.8894	RSK2-ERK2	5	1776.775772	0.067438	8.761389	0.091706	3.746526	0.002106	12.51627	0.131008571	89.40192857	0.7	1
RSK2	586	601	333	16	FVAPEVLKRQGYDAAC			14	1766.8894	RSK2-ERK2-ORF45	0	1768.056994	0.068782	0	0	3.754513	0.002149	0	0	0	1	1
RSK2	586	601	333	16	FVAPEVLKRQGYDAAC			14	1766.8894	RSK2-ERK2-ORF45	0.5	1774.710253	0.050843	6.653259	0.085533	3.75036	0.002766	8.529819231	0.109657692	60.92728022	0.78	1
RSK2	586	601	333	16	FVAPEVLKRQGYDAAC			14	1766.8894	RSK2-ERK2-ORF45	1	1775.664377	0.08956	7.607383	0.112925	3.746033	0.003405	10.14317733	0.150566667	72.45126667	0.75	1
RSK2	586	601	333	16	FVAPEVLKRQGYDAAC			14	1766.8894	RSK2-ERK2-ORF45	2	1776.103085	0.052863	8.046091	0.08675	3.743902	0.001514	11.49441571	0.123928571	82.10296939	0.7	1
RSK2	586	601	333	16	FVAPEVLKRQGYDAAC			14	1766.8894	RSK2-ERK2-ORF45	5	1776.488957	0.091206	8.431963	0.114235	3.742911	0.001867	12.04566143	0.163192857	86.04043878	0.7	1
RSK2	586	602	334	17	FVAPEVLKRQGYDAACD			15	1881.9164	RSK2-ERK2	0	1882.979594	0.054638	0	0	3.725709	0.003825	0	0	0	1	1
RSK2	586	602	334	17	FVAPEVLKRQGYDAACD			15	1881.9164	RSK2-ERK2	0.5	1891.936141	0.124538	8.956547	0.135996	3.717128	0.001848	11.48275256	0.174353846	76.55168376	0.78	1
RSK2	586	602	334	17	FVAPEVLKRQGYDAACD			15	1881.9164	RSK2-ERK2	1	1892.194926	0.082617	9.215332	0.09905	3.716861	0.003046	12.28710933	0.132066667	81.91406222	0.75	1
RSK2	586	602	334	17	FVAPEVLKRQGYDAACD			15	1881.9164	RSK2-ERK2	2	1891.969518	0.194407	8.989924	0.201939	3.720874	0.002684	12.84274857	0.288484286	85.61832381	0.7	1
RSK2	586	602	334	17	FVAPEVLKRQGYDAACD			15	1881.9164	RSK2-ERK2	5	1892.161665	0.029217	9.182072	0.061959	3.719769	0.002153	13.11724571	0.088512857	87.44830476	0.7	1
RSK2	586	602	334	17	FVAPEVLKRQGYDAACD			15	1881.9164	RSK2-ERK2-ORF45	0	1883.083518	0.073222	0	0	3.730134	0.00369	0	0	0	1	1
RSK2	586	602	334	17	FVAPEVLKRQGYDAACD			15	1881.9164	RSK2-ERK2-ORF45	0.5	1889.943623	0.314516	6.860105	0.322927	3.724699	0.003499	8.79500641	0.414008974	58.63337607	0.78	1
RSK2	586	602	334	17	FVAPEVLKRQGYDAACD			15	1881.9164	RSK2-ERK2-ORF45	1	1891.008534	0.075462	7.925016	0.105147	3.719689	0.003666	10.566688	0.140196	70.44458667	0.75	1
RSK2	586	602	334	17	FVAPEVLKRQGYDAACD			15	1881.9164	RSK2-ERK2-ORF45	2	1891.277138	0.177612	8.19362	0.192113	3.7173	0.00319	11.70517143	0.274447143	78.03447619	0.7	1
RSK2	586	602	334	17	FVAPEVLKRQGYDAACD			15	1881.9164	RSK2-ERK2-ORF45	5	1891.683579	0.158016	8.600061	0.174156	3.718298	0.00383	12.28580143	0.248794286	81.90534286	0.7	1
RSK2	586	603	335	18	FVAPEVLKRQGYDAACDI			16	1995.0004	RSK2-ERK2	0	1996.121511	0.047834	0	0	4.173439	0.006601	0	0	0	1	1
RSK2	586	603	335	18	FVAPEVLKRQGYDAACDI			16	1995.0004	RSK2-ERK2	0.5	2005.265966	0.075139	9.144455	0.089072	4.170165	0.003614	11.72366026	0.114194872	73.2728766	0.78	1
RSK2	586	603	335	18	FVAPEVLKRQGYDAACDI			16	1995.0004	RSK2-ERK2	1	2005.602716	0.116176	9.481205	0.125638	4.171679	0.008471	12.64160667	0.167517333	79.01004167	0.75	1
RSK2	586	603	335	18	FVAPEVLKRQGYDAACDI			16	1995.0004	RSK2-ERK2	2	2005.559613	0.097521	9.438102	0.10862	4.173087	0.000992	13.48300286	0.155171429	84.26876786	0.7	1
RSK2	586	603	335	18	FVAPEVLKRQGYDAACDI			16	1995.0004	RSK2-ERK2	5	2005.588975	0.154571	9.467464	0.161803	4.174137	0.008265	13.52494857	0.231147143	84.53092857	0.7	1
RSK2	586	603	335	18	FVAPEVLKRQGYDAACDI			16	1995.0004	RSK2-ERK2-ORF45	0	1996.180474	0.068348	0	0	4.180189	0.002653	0	0	0	1	1
RSK2	586	603	335	18	FVAPEVLKRQGYDAACDI			16	1995.0004	RSK2-ERK2-ORF45	0.5	2003.223399	0.212958	7.042926	0.223657	4.174821	0.003957	9.029392308	0.286739744	56.43370192	0.78	1
RSK2	586	603	335	18	FVAPEVLKRQGYDAACDI			16	1995.0004	RSK2-ERK2-ORF45	1	2004.222195	0.286918	8.041721	0.294946	4.166693	0.00429	10.72229467	0.393261333	67.01434167	0.75	1
RSK2	586	603	335	18	FVAPEVLKRQGYDAACDI			16	1995.0004	RSK2-ERK2-ORF45	2	2004.771635	0.167404	8.591161	0.180819	4.165166	0.000559	12.27308714	0.258312857	76.70679464	0.7	1
RSK2	586	603	335	18	FVAPEVLKRQGYDAACDI			16	1995.0004	RSK2-ERK2-ORF45	5	2005.021387	0.152815	8.840913	0.167403	4.166693	0.001955	12.62987571	0.239147143	78.93672321	0.7	1
RSK2	586	606	336	21	FVAPEVLKRQGYDAACDIWSL			19	2381.1958	RSK2-ERK2	0	2382.597349	0.164654	0	0	5.117865	0.00476	0	0	0	1	1
RSK2	586	606	336	21	FVAPEVLKRQGYDAACDIWSL			19	2381.1958	RSK2-ERK2	0.5	2391.808109	0.166708	9.21076	0.234313	5.114074	0.003818	11.80866667	0.300401282	62.15087719	0.78	1
RSK2	586	606	336	21	FVAPEVLKRQGYDAACDIWSL			19	2381.1958	RSK2-ERK2	1	2392.35932	0.070362	9.761971	0.179058	5.105559	0.004464	13.01596133	0.238744	68.50505965	0.75	1
RSK2	586	606	336	21	FVAPEVLKRQGYDAACDIWSL			19	2381.1958	RSK2-ERK2	2	2392.298593	0.127063	9.701243	0.20798	5.105885	0.005205	13.85891857	0.297114286	72.94167669	0.7	1
RSK2	586	606	336	21	FVAPEVLKRQGYDAACDIWSL			19	2381.1958	RSK2-ERK2	5	2392.443244	0.195097	9.845894	0.255291	5.106004	0.003541	14.06556286	0.364701429	74.0292782	0.7	1
RSK2	586	606	336	21	FVAPEVLKRQGYDAACDIWSL			19	2381.1958	RSK2-ERK2-ORF45	0	2382.565116	0.113351	0	0	5.114311	0.0099	0	0	0	1	1
RSK2	586	606	336	21	FVAPEVLKRQGYDAACDIWSL			19	2381.1958	RSK2-ERK2-ORF45	0.5	2390.065856	0.044143	7.50074	0.121643	5.113675	0.002821	9.616333333	0.155952564	50.6122807	0.78	1
RSK2	586	606	336	21	FVAPEVLKRQGYDAACDIWSL			19	2381.1958	RSK2-ERK2-ORF45	1	2391.124533	0.364792	8.559416	0.381997	5.102444	0.005972	11.41255467	0.509329333	60.06607719	0.75	1
RSK2	586	606	336	21	FVAPEVLKRQGYDAACDIWSL			19	2381.1958	RSK2-ERK2-ORF45	2	2391.360705	0.28093	8.795589	0.302936	5.105077	0.002646	12.56512714	0.432765714	66.13224812	0.7	1
RSK2	586	606	336	21	FVAPEVLKRQGYDAACDIWSL			19	2381.1958	RSK2-ERK2-ORF45	5	2391.931317	0.165479	9.366201	0.200578	5.103966	0.005565	13.38028714	0.28654	70.42256391	0.7	1
RSK2	588	601	337	14	APEVLKRQGYDAAC			12	1520.7526	RSK2-ERK2	0	1521.596821	0.04259	0	0	3.748904	0.000561	0	0	0	1	1
RSK2	588	601	337	14	APEVLKRQGYDAAC			12	1520.7526	RSK2-ERK2	0.5	1529.076757	0.053477	7.479936	0.068364	3.74257	0.002071	9.589661538	0.087646154	79.91384615	0.78	1
RSK2	588	601	337	14	APEVLKRQGYDAAC			12	1520.7526	RSK2-ERK2	1	1529.327614	0.032783	7.730792	0.053746	3.74142	0.001254	10.30772267	0.071661333	85.89768889	0.75	1
RSK2	588	601	337	14	APEVLKRQGYDAAC			12	1520.7526	RSK2-ERK2	2	1529.314365	0.051574	7.717543	0.066887	3.746015	0.001477	11.02506143	0.095552857	91.8755119	0.7	1
RSK2	588	601	337	14	APEVLKRQGYDAAC			12	1520.7526	RSK2-ERK2	5	1529.239656	0.196641	7.642834	0.2012	3.74489	0.001549	10.91833429	0.287428571	90.98611905	0.7	1
RSK2	588	601	337	14	APEVLKRQGYDAAC			12	1520.7526	RSK2-ERK2-ORF45	0	1521.642823	0.042955	0	0	3.752573	0.002	0	0	0	1	1
RSK2	588	601	337	14	APEVLKRQGYDAAC			12	1520.7526	RSK2-ERK2-ORF45	0.5	1527.458159	0.20429	5.815336	0.208758	3.749724	0.001802	7.455558974	0.267638462	62.12965812	0.78	1
RSK2	588	601	337	14	APEVLKRQGYDAAC			12	1520.7526	RSK2-ERK2-ORF45	1	1528.339798	0.22121	6.696975	0.225342	3.744677	0.002254	8.9293	0.300456	74.41083333	0.75	1
RSK2	588	601	337	14	APEVLKRQGYDAAC			12	1520.7526	RSK2-ERK2-ORF45	2	1528.472045	0.040084	6.829221	0.058753	3.744169	0.000687	9.75603	0.083932857	81.30025	0.7	1
RSK2	588	601	337	14	APEVLKRQGYDAAC			12	1520.7526	RSK2-ERK2-ORF45	5	1528.782905	0.081336	7.140081	0.091982	3.741051	0.000903	10.20011571	0.131402857	85.00096429	0.7	1
RSK2	593	601	338	9	KRQGYDAAC			8	1011.4676	RSK2-ERK2	0	1012.014998	0.019415	0	0	2.352146	0.006637	0	0	0	1	1
RSK2	593	601	338	9	KRQGYDAAC			8	1011.4676	RSK2-ERK2	0.5	1016.101869	0.062101	4.086872	0.065065	2.363942	0.00422	5.239579487	0.083416667	65.49474359	0.78	1
RSK2	593	601	338	9	KRQGYDAAC			8	1011.4676	RSK2-ERK2	1	1016.407332	0.068889	4.392334	0.071573	2.361902	0.001995	5.856445333	0.095430667	73.20556667	0.75	1
RSK2	593	601	338	9	KRQGYDAAC			8	1011.4676	RSK2-ERK2	2	1016.458207	0.079128	4.443209	0.081475	2.365576	0.005091	6.347441429	0.116392857	79.34301786	0.7	1
RSK2	593	601	338	9	KRQGYDAAC			8	1011.4676	RSK2-ERK2	5	1016.59329	0.078203	4.578292	0.080577	2.355281	0.00679	6.540417143	0.11511	81.75521429	0.7	1
RSK2	593	601	338	9	KRQGYDAAC			8	1011.4676	RSK2-ERK2-ORF45	0	1012.035226	0.028205	0	0	2.360282	0.009547	0	0	0	1	1
RSK2	593	601	338	9	KRQGYDAAC			8	1011.4676	RSK2-ERK2-ORF45	0.5	1014.920539	0.136693	2.885313	0.139573	2.370193	0.00521	3.699119231	0.178939744	46.23899038	0.78	1
RSK2	593	601	338	9	KRQGYDAAC			8	1011.4676	RSK2-ERK2-ORF45	1	1015.510646	0.103329	3.47542	0.107109	2.358596	0.005137	4.633893333	0.142812	57.92366667	0.75	1
RSK2	593	601	338	9	KRQGYDAAC			8	1011.4676	RSK2-ERK2-ORF45	2	1015.928745	0.071439	3.893519	0.076805	2.353764	0.004633	5.56217	0.109721429	69.527125	0.7	1
RSK2	593	601	338	9	KRQGYDAAC			8	1011.4676	RSK2-ERK2-ORF45	5	1016.249026	0.10002	4.2138	0.103921	2.353154	0.002363	6.019714286	0.148458571	75.24642857	0.7	1
